# Supplementary material for: Reconstruction of human protein interolog network using evolutionary conserved network
Source: BMC Bioinformatics. 2007 May 10;8:152. doi: 10.1186/1471-2105-8-152 (PMC1885812; doi:10.1186/1471-2105-8-152)
Supplement: Additional file 1 — Data set of all predicted protein-protein interaction. A plain text with tab-delimited format. Column 1 through 12 are two protein UniProt IDs, two protein, InParanoid (IP) scores, normalized C, I, D, T, L, P, CS and p-value, respectively. [file 1471-2105-8-152-S1.txt]

Protein A	Protein B	Protein A IP Score	Protein B IP Score	Conservation Score (C)	Interolog Score (I)	Domain Score (D)	Tissue-specific Score (T)	Sub-cellular localization Score (L)	Cell-cycle Score (P)	Confidence score (CS)	p-value
GCH1_HUMAN	GFRP_HUMAN	1.0000	1.0000	1.0000	0.7185	0.0162	0.0000	0.2509	0.0000	0.9855	0.008778305664724722
KPCD_HUMAN	KPCD_HUMAN	1.0000	1.0000	1.0000	0.7185	16.2628	6.1147	1.2544	0.0000	24.3504	0.003588185613821675
ECHM_HUMAN	ECHM_HUMAN	1.0000	1.0000	3.0000	2.1554	0.0566	2.8535	2.0071	0.0000	7.0725	0.007931224658451799
DYN1_HUMAN	SRC_HUMAN	1.0000	1.0000	1.0000	0.7185	9.9774	0.0000	1.0035	0.0000	11.6994	0.0019012285948741437
CATB_HUMAN	CATB_HUMAN	1.0000	1.0000	1.0000	0.7185	0.1535	6.9300	2.5088	0.0000	10.3108	2.4382013756865106E-4
KIF1B_HUMAN	KIF1B_HUMAN	1.0000	1.0000	1.0000	0.7185	1.9066	8.5606	2.7597	0.0000	13.9453	0.0051315735228903946
HCD2_HUMAN	HCD2_HUMAN	1.0000	1.0000	3.0000	2.1554	0.1131	5.7070	2.0071	0.0000	9.9826	0.007609524430443674
PSN1_HUMAN	NICA_HUMAN	1.0000	1.0000	1.0000	0.7185	0.0242	0.8153	2.0071	0.0000	3.5650	0.00659996762355554
DYN1_HUMAN	PLCG1_HUMAN	1.0000	1.0000	1.0000	0.7185	9.9774	0.0000	1.0035	0.0000	11.6994	0.007033201597057043
CO3_HUMAN	CO3_HUMAN	1.0000	1.0000	1.0000	0.7185	3.3204	12.6370	0.5018	0.0000	17.1777	0.0070688699556206835
SYN1_HUMAN	SYN1_HUMAN	1.0000	1.0000	4.1667	2.9936	0.3393	0.0000	1.0035	0.0000	4.3364	0.00467166395612656
ADCY2_HUMAN	ADCY2_HUMAN	1.0000	1.0000	3.0000	2.1554	0.2585	6.9300	1.2544	0.0000	10.5983	0.008171550635287654
VAV_HUMAN	DYN2_HUMAN	1.0000	1.0000	1.0000	0.7185	10.0986	1.2229	1.0035	0.0000	13.0435	0.006553046381110168
S100B_HUMAN	S100B_HUMAN	1.0000	1.0000	1.0000	0.7185	1.8581	13.0447	1.0035	0.0000	16.6248	0.007177192171944649
FCGRN_HUMAN	FCGRN_HUMAN	1.0000	1.0000	3.0000	2.1554	1.7693	11.4141	1.0035	0.0000	16.3423	0.009425571564793055
GNMT_HUMAN	GNMT_HUMAN	1.0000	1.0000	1.0000	0.7185	0.0404	7.7453	1.0035	0.0000	9.5077	0.0037787238679712065
ALR_HUMAN	ALR_HUMAN	1.0000	1.0000	1.0000	0.7185	0.0242	0.0000	1.0035	0.0000	1.7462	0.006881084062201036
IRS1_HUMAN	P85A_HUMAN	1.0000	1.0000	1.0000	0.7185	7.1175	0.4076	1.0035	0.0000	9.2471	0.006317001078484074
ANDR_HUMAN	ANDR_HUMAN	1.0000	1.0000	4.9000	3.5205	5.8572	2.0382	2.0071	0.0000	13.4229	0.0030214037217017762
PRDX1_HUMAN	PRDX1_HUMAN	1.0000	1.0000	3.0000	2.1554	0.0969	5.2994	1.0035	0.0000	8.5553	0.006819237858462942
5HT2A_HUMAN	DLG4_HUMAN	1.0000	1.0000	1.0000	0.7185	0.5170	1.2229	1.0035	0.0000	3.4620	8.005657736385041E-4
GDNF_HUMAN	GDNF_HUMAN	1.0000	1.0000	1.0000	0.7185	0.2343	2.8535	0.5018	0.0000	4.3080	0.009448912817126051
OPRK_HUMAN	OPRK_HUMAN	1.0000	1.0000	1.0000	0.7185	0.6544	0.0000	2.0071	0.0000	3.3799	0.0016290057896284128
ITA1_HUMAN	ITA1_HUMAN	1.0000	1.0000	3.0000	2.1554	0.1535	0.0000	2.5088	0.0000	4.8177	0.009237505870642346
NRP1_HUMAN	NRP1_HUMAN	1.0000	1.0000	5.4000	3.8797	0.5898	4.4841	1.0035	0.0000	9.9571	7.437403996010606E-4
UTER_HUMAN	UTER_HUMAN	1.0000	1.0000	1.0000	0.7185	0.0242	5.2994	0.5018	0.0000	6.5439	0.009375473039559898
INSR_HUMAN	SHC1_HUMAN	1.0000	1.0000	1.0000	0.7185	10.7530	0.8153	1.0035	0.0000	13.2903	0.002639729545632338
DLG4_HUMAN	ADRB1_HUMAN	1.0000	1.0000	1.0000	0.7185	0.5170	0.0000	1.0035	0.0000	2.2390	0.008742162856848234
ADCY2_HUMAN	ADCY5_HUMAN	1.0000	1.0000	1.0000	0.7185	0.2585	0.0000	1.0035	0.0000	1.9805	0.00796137812762337
CTRB1_HUMAN	CTRB1_HUMAN	1.0000	1.0000	1.0000	0.7185	0.5090	3.6688	2.0071	0.0000	6.9033	0.0028944765810732364
GCH1_HUMAN	GCH1_HUMAN	1.0000	1.0000	5.4000	7.1084	0.0404	9.3759	0.2509	0.0000	16.7755	0.007640225999141575
ARK73_HUMAN	ARK73_HUMAN	1.0000	1.0000	1.0000	0.7185	0.1212	2.0382	1.2544	0.0000	4.1323	0.003335836373508152
GNDS_HUMAN	GNDS_HUMAN	1.0000	1.0000	1.0000	0.7185	0.5574	2.4459	1.0035	0.0000	4.7253	0.008737247292338025
ARD1_HUMAN	ARD1_HUMAN	1.0000	1.0000	1.0000	0.7185	2.6903	0.8153	3.0106	0.0000	7.2346	0.001755497244024208
RAB5A_HUMAN	RABE1_HUMAN	1.0000	1.0000	1.0000	0.7185	0.0323	0.0000	2.2579	0.0000	3.0087	0.005939032047539796
CLIC6_HUMAN	CLIC6_HUMAN	1.0000	1.0000	1.0000	0.7185	0.0000	0.0000	1.0035	0.0000	1.7220	0.00904976832637677
PFTA_HUMAN	PFTA_HUMAN	1.0000	1.0000	4.1667	2.9936	0.0242	2.8535	1.0035	0.0000	6.8749	0.0015309073048447685
PFTA_HUMAN	PFTB_HUMAN	1.0000	1.0000	1.0000	1.3164	0.0889	0.4076	1.0035	0.0000	2.8164	0.007578868181947762
TRIM3_HUMAN	ACTN4_HUMAN	1.0000	1.0000	1.0000	0.7185	0.5736	0.0000	1.0035	0.0000	2.2956	0.008022485220901624
TYSY_HUMAN	TYSY_HUMAN	1.0000	1.0000	1.0000	0.7185	0.0162	7.7453	2.0071	468.2593	478.7462	0.009324755928959025
PTGD2_HUMAN	PTGD2_HUMAN	1.0000	1.0000	1.0000	0.7185	1.6481	1.6306	1.0035	0.0000	5.0007	0.0015591337560271945
CY24B_HUMAN	CY24A_HUMAN	1.0000	1.0000	1.0000	0.7185	0.0889	3.2612	1.0035	0.0000	5.0720	7.264297937508413E-4
BHMT_HUMAN	BHMT_HUMAN	1.0000	1.0000	1.0000	0.7185	0.0242	5.7070	1.0035	0.0000	7.4533	4.746855677322015E-4
SI1L1_HUMAN	DLG4_HUMAN	1.0000	1.0000	4.1667	2.9936	2.4802	2.8535	0.2509	0.0000	8.5782	0.006091205560931841
KPCZ_HUMAN	FEZ1_HUMAN	1.0000	1.0000	1.0000	0.7185	0.1373	7.7453	1.0035	0.0000	9.6046	0.0035157410574277303
GFRP_HUMAN	GFRP_HUMAN	1.0000	1.0000	3.0000	2.1554	0.0162	0.0000	0.2509	0.0000	2.4224	0.008005943862275749
AOFB_HUMAN	AOFB_HUMAN	1.0000	1.0000	1.0000	0.7185	0.0323	8.9682	2.5088	0.0000	12.2278	0.002616946610900187
SAHH_HUMAN	SAHH_HUMAN	1.0000	1.0000	3.0000	2.1554	0.1454	6.9300	1.0035	0.0000	10.2343	0.003274924891519466
CD2_HUMAN	CD2_HUMAN	1.0000	1.0000	1.0000	0.7185	0.5494	5.2994	2.0071	0.0000	8.5743	0.008881525905912666
NEUU_HUMAN	Q8NE20_HUMAN	1.0000	1.0000	1.0000	0.7185	0.0000	0.0000	0.2509	0.0000	0.9693	0.003046149918884952
DYN1_HUMAN	P85A_HUMAN	1.0000	1.0000	1.0000	0.7185	7.7557	3.6688	1.0035	0.0000	13.1465	4.0536211247624076E-4
PICK1_HUMAN	PICK1_HUMAN	1.0000	1.0000	6.2500	4.4904	1.2603	0.4076	2.0071	0.0000	8.1654	0.00319160327477648
INSR_HUMAN	GRB14_HUMAN	1.0000	1.0000	1.0000	0.7185	14.3481	0.8153	0.5018	0.0000	16.3836	0.0015905074212184966
CLH1_HUMAN	CLH1_HUMAN	1.0000	1.0000	4.9000	3.5205	0.1697	3.2612	1.7562	0.0000	8.7075	0.006197014571806696
EFNB1_HUMAN	EPHB2_HUMAN	1.0000	1.0000	1.0000	0.7185	1.4946	0.0000	1.2544	0.0000	3.4675	0.004970833057429084
STX4_HUMAN	STX4_HUMAN	1.0000	1.0000	4.1667	2.9936	1.4623	4.0765	1.0035	0.0000	9.5359	0.005091762036681127
NFL_HUMAN	NFL_HUMAN	1.0000	1.0000	1.0000	0.7185	0.5736	9.3759	2.7597	0.0000	13.4276	0.004695585518452828
CAP1_HUMAN	CAP1_HUMAN	1.0000	1.0000	3.0000	2.1554	0.0404	6.9300	1.0035	0.0000	10.1293	0.007889805145429312
TGBR3_HUMAN	TGFB1_HUMAN	1.0000	1.0000	1.0000	0.7185	0.1858	2.4459	0.2509	0.0000	3.6010	0.001594092578629225
MYC_HUMAN	CEBPB_HUMAN	1.0000	1.0000	1.0000	0.7185	0.1373	2.0382	2.0071	0.0000	4.9011	0.002979279658655264
GTR4_HUMAN	CISY_HUMAN	1.0000	1.0000	3.0000	2.1554	0.0162	0.0000	1.0035	0.0000	3.1751	0.001116204613806071
GTR4_HUMAN	BNIP1_HUMAN	1.0000	1.0000	1.0000	0.7185	0.0162	0.0000	1.0035	0.0000	1.7381	5.342018642642221E-4
GTR4_HUMAN	HS90A_HUMAN	1.0000	1.0000	1.0000	0.7185	0.2747	0.0000	1.0035	0.0000	1.9967	0.009878977222617909
GTR4_HUMAN	SEPT2_HUMAN	1.0000	1.0000	1.0000	0.7185	0.0646	0.0000	1.0035	0.0000	1.7866	0.006750432135173417
GTR4_HUMAN	TMLH_HUMAN	1.0000	1.0000	1.0000	0.7185	0.0162	0.4076	1.0035	0.0000	2.1458	0.003552554142920836
GTR4_HUMAN	RISC_HUMAN	1.0000	1.0000	1.0000	0.7185	0.0323	0.4076	1.0035	0.0000	2.1619	0.009234729203450493
GTR4_HUMAN	DHSA_HUMAN	1.0000	1.0000	1.0000	0.7185	0.0323	0.0000	1.0035	0.0000	1.7543	0.007420386724444953
GTR4_HUMAN	SEP15_HUMAN	1.0000	1.0000	1.0000	0.7185	0.0000	0.4076	1.0035	0.0000	2.1296	0.0066867080793310656
LONM_HUMAN	GTR4_HUMAN	1.0000	1.0000	1.0000	0.7185	0.1858	0.4076	1.0035	0.0000	2.3154	0.002215289505817111
GTR4_HUMAN	AMRP_HUMAN	1.0000	1.0000	1.0000	0.7185	0.0323	0.4076	1.2544	0.0000	2.4128	8.763767035474757E-4
GTR4_HUMAN	ILK1_HUMAN	1.0000	1.0000	1.0000	0.7185	0.0646	0.4076	1.0035	0.0000	2.1943	0.007359090212594583
GTR4_HUMAN	SNX2_HUMAN	1.0000	1.0000	1.0000	0.7185	0.0889	0.4076	1.0035	0.0000	2.2185	0.006383494252165512
GTR4_HUMAN	IDH3B_HUMAN	1.0000	1.0000	1.0000	0.7185	0.0566	0.4076	1.0035	0.0000	2.1862	0.004146719026145369
GTR4_HUMAN	ARC1B_HUMAN	1.0000	1.0000	1.0000	0.7185	0.1939	0.4076	1.0035	0.0000	2.3235	0.00445935272485646
GTR4_HUMAN	NEUR1_HUMAN	1.0000	1.0000	1.0000	0.7185	0.0404	0.4076	1.0035	0.0000	2.1700	0.0048737259238177885
GTR4_HUMAN	DPP2_HUMAN	1.0000	1.0000	1.0000	0.7185	0.0162	0.0000	1.0035	0.0000	1.7381	0.0033080507438745
GTR4_HUMAN	PROF2_HUMAN	1.0000	1.0000	1.0000	0.7185	0.0323	1.2229	1.0035	0.0000	2.9772	0.004598844374502955
GTR4_HUMAN	PABP1_HUMAN	1.0000	1.0000	1.0000	0.7185	0.1858	0.4076	1.0035	0.0000	2.3154	0.0029554915612063914
RT26_HUMAN	GTR4_HUMAN	1.0000	1.0000	1.0000	0.7185	0.0000	0.0000	1.0035	0.0000	1.7220	0.008881056971695151
GTR4_HUMAN	MCA1_HUMAN	1.0000	1.0000	1.0000	0.7185	0.0162	0.4076	0.2509	0.0000	1.3931	0.009354023323204607
GTR4_HUMAN	KBTBA_HUMAN	1.0000	1.0000	1.0000	0.7185	0.0485	0.4076	1.0035	0.0000	2.1781	0.009185606421933808
SCAM3_HUMAN	GTR4_HUMAN	1.0000	1.0000	1.0000	0.7185	0.0162	0.4076	1.0035	0.0000	2.1458	0.008413914299974633
PSB7_HUMAN	GTR4_HUMAN	1.0000	1.0000	1.0000	0.7185	0.2181	0.4076	1.0035	0.0000	2.3478	0.0029987400962731324
GTR4_HUMAN	SFXN3_HUMAN	1.0000	1.0000	1.0000	0.7185	0.0323	0.4076	1.2544	0.0000	2.4128	0.005996072154079268
GTR4_HUMAN	NUCB2_HUMAN	1.0000	1.0000	1.0000	0.7185	0.2181	0.4076	1.0035	0.0000	2.3478	0.0053411294669383005
GTR4_HUMAN	ADRM1_HUMAN	1.0000	1.0000	1.0000	0.7185	0.0162	0.4076	2.0071	0.0000	3.1493	0.007561123525835938
GTR4_HUMAN	PRP19_HUMAN	1.0000	1.0000	1.0000	0.7185	0.2101	0.4076	0.7526	0.0000	2.0888	0.0041705724938665145
GTR4_HUMAN	HTRA1_HUMAN	1.0000	1.0000	1.0000	0.7185	0.1454	0.4076	0.2509	0.0000	1.5224	0.009947018937052611
PRDX5_HUMAN	GTR4_HUMAN	1.0000	1.0000	1.0000	0.7185	0.0000	0.0000	1.0035	0.0000	1.7220	0.0029927221990875873
GTR4_HUMAN	KINH_HUMAN	1.0000	1.0000	1.0000	0.7185	8.0790e-3	0.0000	1.0035	0.0000	1.7301	0.004720785608888453
GTR4_HUMAN	SEPT7_HUMAN	1.0000	1.0000	1.0000	0.7185	0.0646	0.8153	0.7526	0.0000	2.3510	0.008262382030404782
GTR4_HUMAN	PRDX4_HUMAN	1.0000	1.0000	1.0000	0.7185	0.0808	0.8153	1.0035	0.0000	2.6181	0.0055812461507804565
GTR4_HUMAN	PRDX3_HUMAN	1.0000	1.0000	3.0000	2.1554	0.0808	0.4076	1.0035	0.0000	3.6473	0.007296836686007798
GTR4_HUMAN	VIGLN_HUMAN	1.0000	1.0000	1.0000	0.7185	0.0646	0.4076	1.0035	0.0000	2.1943	0.0025210361985093387
GTR4_HUMAN	ACTN1_HUMAN	1.0000	1.0000	1.0000	0.7185	0.3878	0.4076	1.0035	0.0000	2.5174	0.009407431938577395
GTR4_HUMAN	VDAC1_HUMAN	1.0000	1.0000	1.0000	0.7185	0.0242	0.0000	1.0035	0.0000	1.7462	0.00981191171655777
GTR4_HUMAN	HOME3_HUMAN	1.0000	1.0000	1.0000	0.7185	0.0485	0.4076	1.0035	0.0000	2.1781	7.881470331853835E-4
GTR4_HUMAN	HSPB1_HUMAN	1.0000	1.0000	1.0000	0.7185	0.0323	1.2229	1.0035	0.0000	2.9772	0.00856222318865049
GTR4_HUMAN	PPT1_HUMAN	1.0000	1.0000	1.0000	0.7185	0.0162	0.4076	1.0035	0.0000	2.1458	0.003913411163619616
GTR4_HUMAN	DPYL2_HUMAN	1.0000	1.0000	1.0000	0.7185	0.0404	1.6306	1.0035	0.0000	3.3930	0.0035958647226645244
GTR4_HUMAN	PSA7_HUMAN	1.0000	1.0000	1.0000	0.7185	0.2181	0.8153	1.0035	0.0000	2.7554	0.008356356620365867
GTR4_HUMAN	ANXA6_HUMAN	1.0000	1.0000	1.0000	0.7185	0.0485	0.8153	1.0035	0.0000	2.5858	0.007985574295099291
GTR4_HUMAN	GRP75_HUMAN	1.0000	1.0000	3.0000	2.1554	0.0969	0.0000	1.0035	0.0000	3.2559	1.3878673272445076E-4
GTR4_HUMAN	TKT_HUMAN	1.0000	1.0000	1.0000	0.7185	0.0727	0.4076	1.0035	0.0000	2.2023	0.001788981451240792
GTR4_HUMAN	VATF_HUMAN	1.0000	1.0000	1.0000	0.7185	0.0162	0.0000	1.2544	0.0000	1.9890	0.006092301700201364
GTR4_HUMAN	ARSB_HUMAN	1.0000	1.0000	1.0000	0.7185	0.0566	0.8153	1.0035	0.0000	2.5938	0.007713360924859163
GTR4_HUMAN	RL4_HUMAN	1.0000	1.0000	1.0000	0.7185	0.0162	0.8153	1.0035	0.0000	2.5534	0.002904498620279783
GTR4_HUMAN	PUR6_HUMAN	1.0000	1.0000	1.0000	0.7185	0.0323	0.0000	0.7526	0.0000	1.5034	0.009685967818271874
CASQ2_HUMAN	GTR4_HUMAN	1.0000	1.0000	1.0000	0.7185	0.0162	0.4076	1.0035	0.0000	2.1458	0.004234368196575682
GTR4_HUMAN	IMB1_HUMAN	1.0000	1.0000	3.0000	2.1554	0.1939	0.0000	1.2544	0.0000	3.6037	0.008023704913589069
GTR4_HUMAN	ERP29_HUMAN	1.0000	1.0000	1.0000	0.7185	0.0323	0.8153	1.0035	0.0000	2.5696	0.004727677287157239
GTR4_HUMAN	PDLI1_HUMAN	1.0000	1.0000	1.0000	0.7185	0.1616	0.8153	1.0035	0.0000	2.6989	2.52498788342348E-4
GTR4_HUMAN	SNAA_HUMAN	1.0000	1.0000	1.0000	0.7185	0.0162	0.4076	1.0035	0.0000	2.1458	0.00519819221582576
GTR4_HUMAN	NCKP1_HUMAN	1.0000	1.0000	1.0000	0.7185	0.0000	0.8153	1.0035	0.0000	2.5373	0.001078252177932627
LYPA1_HUMAN	GTR4_HUMAN	1.0000	1.0000	1.0000	0.7185	0.0162	0.4076	1.0035	0.0000	2.1458	0.006447268923864092
GTR4_HUMAN	CDIPT_HUMAN	1.0000	1.0000	1.0000	0.7185	0.0162	0.0000	1.2544	0.0000	1.9890	7.939006221471756E-4
GTR4_HUMAN	BLMH_HUMAN	1.0000	1.0000	1.0000	0.7185	0.0162	0.0000	1.0035	0.0000	1.7381	0.009987069656617784
GTR4_HUMAN	AAKG1_HUMAN	1.0000	1.0000	1.0000	0.7185	0.0323	0.0000	0.2509	0.0000	1.0017	0.004038516481496098
GTR4_HUMAN	HMGCL_HUMAN	1.0000	1.0000	1.0000	0.7185	0.0162	0.4076	1.0035	0.0000	2.1458	0.006657159699221181
GTR4_HUMAN	RLA0_HUMAN	1.0000	1.0000	1.0000	0.7185	0.0485	1.2229	1.0035	0.0000	2.9934	0.0016034021773198648
GTR4_HUMAN	PTN1_HUMAN	1.0000	1.0000	1.0000	0.7185	0.0162	0.0000	1.0035	0.0000	1.7381	1.5745130713042398E-4
GTR4_HUMAN	HUTH_HUMAN	1.0000	1.0000	1.0000	0.7185	0.0162	1.6306	1.0035	0.0000	3.3687	0.006486777495212033
GTR4_HUMAN	RL6_HUMAN	1.0000	1.0000	1.0000	0.7185	0.0323	0.8153	1.0035	0.0000	2.5696	0.0027705863854426737
GTR4_HUMAN	PSA4_HUMAN	1.0000	1.0000	1.0000	0.7185	0.2181	0.4076	1.0035	0.0000	2.3478	0.0019943144791003398
GTR4_HUMAN	RL12_HUMAN	1.0000	1.0000	1.0000	0.7185	0.0323	0.0000	0.7526	0.0000	1.5034	0.007953356339178154
GTR4_HUMAN	COPB_HUMAN	1.0000	1.0000	1.0000	0.7185	0.0646	0.0000	1.0035	0.0000	1.7866	0.00800998747886475
GTR4_HUMAN	CRYAB_HUMAN	1.0000	1.0000	1.0000	0.7185	0.0485	2.4459	0.7526	0.0000	3.9655	0.0065103320780532095
GTR4_HUMAN	D3D2_HUMAN	1.0000	1.0000	1.0000	0.7185	0.0485	0.8153	1.0035	0.0000	2.5858	0.0010443252273017445
GTR4_HUMAN	RS5_HUMAN	1.0000	1.0000	3.0000	2.1554	0.0162	0.4076	1.0035	0.0000	3.5827	0.0042254837997783064
GTR4_HUMAN	RIB2_HUMAN	1.0000	1.0000	1.0000	0.7185	0.0162	0.4076	1.0035	0.0000	2.1458	0.0020102294269309295
GTR4_HUMAN	SCRB2_HUMAN	1.0000	1.0000	1.0000	0.7185	0.0162	0.0000	2.0071	0.0000	2.7417	0.003152402105627272
GTR4_HUMAN	C1TC_HUMAN	1.0000	1.0000	1.0000	0.7185	0.0485	0.4076	1.0035	0.0000	2.1781	0.0013664215783177603
GTR4_HUMAN	KAPCA_HUMAN	1.0000	1.0000	1.0000	0.7185	0.2828	0.0000	1.0035	0.0000	2.0047	0.002315263595377155
HXK2_HUMAN	GTR4_HUMAN	1.0000	1.0000	1.0000	0.7185	0.0323	0.4076	1.0035	0.0000	2.1619	0.006072838857677354
GTR4_HUMAN	SSB_HUMAN	1.0000	1.0000	1.0000	0.7185	0.0162	0.4076	1.0035	0.0000	2.1458	0.006946580322720858
GTR4_HUMAN	PSB5_HUMAN	1.0000	1.0000	1.0000	0.7185	0.2181	0.0000	1.0035	0.0000	1.9401	0.004269783415772181
GTR4_HUMAN	TCPA_HUMAN	1.0000	1.0000	1.0000	0.7185	0.1212	0.0000	1.0035	0.0000	1.8432	0.006211032779948535
GTR4_HUMAN	3HIDH_HUMAN	1.0000	1.0000	1.0000	0.7185	0.0323	0.4076	1.0035	0.0000	2.1619	0.007553384958259185
GTR4_HUMAN	RS9_HUMAN	1.0000	1.0000	1.0000	0.7185	0.0485	1.2229	1.0035	0.0000	2.9934	0.004795473690110557
GTR4_HUMAN	ATP5I_HUMAN	1.0000	1.0000	1.0000	0.7185	0.0162	0.4076	1.0035	0.0000	2.1458	0.0037853181656764133
GTR4_HUMAN	PLEC1_HUMAN	1.0000	1.0000	1.0000	0.7185	0.1858	0.4076	1.0035	0.0000	2.3154	0.002972983670110466
GTR4_HUMAN	AL3A2_HUMAN	1.0000	1.0000	1.0000	0.7185	0.0727	0.0000	1.0035	0.0000	1.7947	0.005437281731599556
GTR4_HUMAN	MIF_HUMAN	1.0000	1.0000	3.0000	2.1554	0.0162	0.0000	0.2509	0.0000	2.4224	0.006494348468398846
VIME_HUMAN	GTR4_HUMAN	1.0000	1.0000	4.9000	3.5205	0.1212	2.0382	1.0035	0.0000	6.6834	0.005204335531512038
GTR4_HUMAN	TAGL_HUMAN	1.0000	1.0000	1.0000	0.7185	0.1697	1.6306	1.0035	0.0000	3.5222	0.002675476423855978
GTR4_HUMAN	TXTP_HUMAN	1.0000	1.0000	1.0000	0.7185	0.1050	0.4076	1.0035	0.0000	2.2347	0.0059808811732775125
GTR4_HUMAN	PSA5_HUMAN	1.0000	1.0000	1.0000	0.7185	0.2181	0.4076	1.0035	0.0000	2.3478	0.0026172686240678077
GTR4_HUMAN	PSB4_HUMAN	1.0000	1.0000	1.0000	0.7185	0.2181	0.4076	1.0035	0.0000	2.3478	0.0010151873645759546
GTR4_HUMAN	MAP1A_HUMAN	1.0000	1.0000	1.0000	0.7185	0.0000	1.2229	1.0035	0.0000	2.9449	0.003929770036786037
GTR4_HUMAN	RL13A_HUMAN	1.0000	1.0000	1.0000	0.7185	0.0162	0.4076	1.0035	0.0000	2.1458	1.6047373536836828E-4
GTR4_HUMAN	ATPD_HUMAN	1.0000	1.0000	1.0000	0.7185	0.0323	0.8153	1.2544	0.0000	2.8205	4.8075305814486045E-4
GTR4_HUMAN	CALX_HUMAN	1.0000	1.0000	1.0000	0.7185	0.0485	0.0000	1.0035	0.0000	1.7705	0.0034215308017257807
GTR4_HUMAN	PRDX2_HUMAN	1.0000	1.0000	1.0000	0.7185	0.0808	0.4076	1.0035	0.0000	2.2104	0.00942716870325254
GTR4_HUMAN	APT_HUMAN	1.0000	1.0000	1.0000	0.7185	0.0727	0.8153	1.0035	0.0000	2.6100	0.005535705333643245
GTR4_HUMAN	PDIA4_HUMAN	1.0000	1.0000	3.0000	2.1554	0.1454	0.8153	1.0035	0.0000	4.1196	0.004524364374109835
GTR4_HUMAN	RSSA_HUMAN	1.0000	1.0000	3.0000	2.1554	0.0323	0.8153	1.0035	0.0000	4.0065	0.00798719316989168
GTR4_HUMAN	DYN2_HUMAN	1.0000	1.0000	6.4000	4.5982	0.1535	0.4076	1.0035	0.0000	6.1628	0.003882043753575223
GTR4_HUMAN	PSB3_HUMAN	1.0000	1.0000	1.0000	0.7185	0.2181	0.8153	1.0035	0.0000	2.7554	0.0037764942121287282
PSB2_HUMAN	GTR4_HUMAN	1.0000	1.0000	1.0000	0.7185	0.2181	1.2229	1.0035	0.0000	3.1631	0.009918349859218259
RL13_HUMAN	GTR4_HUMAN	1.0000	1.0000	3.0000	2.1554	0.0162	0.8153	1.0035	0.0000	3.9904	0.007376454478676681
GTR4_HUMAN	BGLR_HUMAN	1.0000	1.0000	1.0000	0.7185	0.0485	0.8153	1.0035	0.0000	2.5858	0.006256136914527068
GTR4_HUMAN	GRP78_HUMAN	1.0000	1.0000	3.0000	2.1554	0.0969	0.8153	1.2544	0.0000	4.3220	0.007807609697891205
ANXA1_HUMAN	GTR4_HUMAN	1.0000	1.0000	1.0000	0.7185	0.0485	0.8153	1.0035	0.0000	2.5858	0.00724165966483339
GTR4_HUMAN	RIB1_HUMAN	1.0000	1.0000	1.0000	0.7185	0.0162	0.8153	1.0035	0.0000	2.5534	0.007644881538240931
GTR4_HUMAN	CATL2_HUMAN	1.0000	1.0000	1.0000	0.7185	0.0485	0.4076	1.0035	0.0000	2.1781	0.009210009443003458
GTR4_HUMAN	PCCB_HUMAN	1.0000	1.0000	1.0000	0.7185	0.0323	0.0000	1.0035	0.0000	1.7543	0.009292654533753346
GTR4_HUMAN	SODM_HUMAN	1.0000	1.0000	1.0000	0.7185	0.0323	0.8153	1.0035	0.0000	2.5696	0.0016693648564170026
GTR4_HUMAN	GSTM1_HUMAN	1.0000	1.0000	1.0000	0.7185	0.1050	0.4076	1.0035	0.0000	2.2347	0.002084685592475125
GTR4_HUMAN	CLCA_HUMAN	1.0000	1.0000	1.0000	0.7185	0.0162	0.4076	1.0035	0.0000	2.1458	0.0013544481222040594
GTR4_HUMAN	ODP2_HUMAN	1.0000	1.0000	1.0000	0.7185	0.0889	0.0000	1.0035	0.0000	1.8109	0.008009268299100602
GTR4_HUMAN	ACADM_HUMAN	1.0000	1.0000	1.0000	0.7185	0.2181	0.0000	1.0035	0.0000	1.9401	0.0022667061988618097
GTR4_HUMAN	PRPS2_HUMAN	1.0000	1.0000	1.0000	0.7185	0.0727	0.0000	1.0035	0.0000	1.7947	0.009239896488381291
GTR4_HUMAN	RAB7_HUMAN	1.0000	1.0000	1.0000	0.7185	0.2504	0.4076	1.0035	0.0000	2.3801	0.002064100007852815
GTR4_HUMAN	RL5_HUMAN	1.0000	1.0000	1.0000	0.7185	0.0162	0.8153	1.0035	0.0000	2.5534	0.009559951849806505
GTR4_HUMAN	ATPB_HUMAN	1.0000	1.0000	3.0000	2.1554	0.1939	0.0000	1.2544	0.0000	3.6037	0.005707705813497759
GTR4_HUMAN	SAHH_HUMAN	1.0000	1.0000	1.0000	0.7185	0.0323	0.8153	1.0035	0.0000	2.5696	0.0023804765906042134
GTR4_HUMAN	DHE3_HUMAN	1.0000	1.0000	3.0000	2.1554	0.0323	0.4076	1.0035	0.0000	3.5989	0.004367556048847718
GTR4_HUMAN	COX41_HUMAN	1.0000	1.0000	1.0000	0.7185	0.0162	0.4076	1.0035	0.0000	2.1458	0.0068179832501570085
GTR4_HUMAN	THIO_HUMAN	1.0000	1.0000	1.0000	0.7185	0.1454	0.4076	1.0035	0.0000	2.2751	0.004019475639951177
GTR4_HUMAN	COX5A_HUMAN	1.0000	1.0000	1.0000	0.7185	0.0162	0.8153	1.0035	0.0000	2.5534	0.007460827954497028
GTR4_HUMAN	CLH1_HUMAN	1.0000	1.0000	1.0000	0.7185	0.0323	0.0000	1.0035	0.0000	1.7543	0.008742555971568242
GTR4_HUMAN	AT2A2_HUMAN	1.0000	1.0000	1.0000	0.7185	0.1697	0.0000	2.0071	0.0000	2.8952	0.00352548324073885
GTR4_HUMAN	PDIA3_HUMAN	1.0000	1.0000	1.0000	0.7185	0.1454	0.4076	1.0035	0.0000	2.2751	0.0077990634294280705
GTR4_HUMAN	LEG1_HUMAN	1.0000	1.0000	1.0000	0.7185	0.0162	1.2229	1.0035	0.0000	2.9611	0.0053869704334725925
GTR4_HUMAN	ODBA_HUMAN	1.0000	1.0000	1.0000	0.7185	0.0242	0.8153	1.0035	0.0000	2.5615	0.009521944152956038
GTR4_HUMAN	RL18_HUMAN	1.0000	1.0000	1.0000	0.7185	0.0162	0.8153	1.0035	0.0000	2.5534	0.0055407574218112625
GTR4_HUMAN	SUCA_HUMAN	1.0000	1.0000	1.0000	0.7185	0.0969	0.4076	1.0035	0.0000	2.2266	0.004757873884769558
GTR4_HUMAN	THIM_HUMAN	1.0000	1.0000	1.0000	0.7185	0.1131	0.8153	1.0035	0.0000	2.6504	0.0022780008708140564
GTR4_HUMAN	ETFA_HUMAN	1.0000	1.0000	1.0000	0.7185	0.0404	0.4076	1.0035	0.0000	2.1700	0.006055456991517929
GTR4_HUMAN	FUMH_HUMAN	1.0000	1.0000	1.0000	0.7185	0.0242	0.0000	1.0035	0.0000	1.7462	0.006374627900421572
GTR4_HUMAN	LAMP1_HUMAN	1.0000	1.0000	1.0000	0.7185	0.0323	1.2229	2.0071	0.0000	3.9808	0.008419415772832319
GTR4_HUMAN	ECHM_HUMAN	1.0000	1.0000	1.0000	0.7185	0.0485	0.8153	1.0035	0.0000	2.5858	0.008331266729223888
GTR4_HUMAN	SYD_HUMAN	1.0000	1.0000	1.0000	0.7185	0.0323	0.0000	1.0035	0.0000	1.7543	0.0027743726270553805
GTR4_HUMAN	ACADS_HUMAN	1.0000	1.0000	1.0000	0.7185	0.2181	0.8153	1.0035	0.0000	2.7554	0.00886054069023537
GTR4_HUMAN	ATPA_HUMAN	1.0000	1.0000	3.0000	2.1554	0.1939	0.4076	1.2544	0.0000	4.0113	0.003329314537198198
GTR4_HUMAN	MPCP_HUMAN	1.0000	1.0000	1.0000	0.7185	0.1050	0.8153	2.0071	0.0000	3.6458	0.001887020516666329
GTR4_HUMAN	ACLY_HUMAN	1.0000	1.0000	1.0000	0.7185	0.0969	0.4076	1.0035	0.0000	2.2266	0.005870514935072454
GTR4_HUMAN	SPRC_HUMAN	1.0000	1.0000	1.0000	0.7185	0.0162	0.4076	0.2509	0.0000	1.3931	0.004070813653054787
GTR4_HUMAN	RL9_HUMAN	1.0000	1.0000	3.0000	2.1554	0.0162	0.4076	1.0035	0.0000	3.5827	0.0012322494172229148
GTR4_HUMAN	FUCO_HUMAN	1.0000	1.0000	1.0000	0.7185	0.0162	0.8153	1.0035	0.0000	2.5534	3.371470381688435E-4
GTR4_HUMAN	PSA2_HUMAN	1.0000	1.0000	1.0000	0.7185	0.2181	0.4076	1.0035	0.0000	2.3478	0.009428045728132458
PSA1_HUMAN	GTR4_HUMAN	1.0000	1.0000	1.0000	0.7185	0.2181	0.4076	1.0035	0.0000	2.3478	0.0019214698030268996
GTR4_HUMAN	PSB1_HUMAN	1.0000	1.0000	1.0000	0.7185	0.2181	0.4076	1.0035	0.0000	2.3478	0.00732866383427961
GTR4_HUMAN	AP2A2_HUMAN	1.0000	1.0000	1.0000	0.7185	0.0969	0.0000	1.0035	0.0000	1.8189	0.0036338826318784677
GTR4_HUMAN	NUHM_HUMAN	1.0000	1.0000	1.0000	0.7185	0.0162	0.4076	1.0035	0.0000	2.1458	5.359433101383304E-4
GTR4_HUMAN	KPRB_HUMAN	1.0000	1.0000	1.0000	0.7185	0.0889	0.0000	0.2509	0.0000	1.0582	0.0053006790803429744
GTR4_HUMAN	SERA_HUMAN	1.0000	1.0000	1.0000	0.7185	0.0808	0.4076	0.2509	0.0000	1.4578	0.006944807607617189
GTR4_HUMAN	TIM44_HUMAN	1.0000	1.0000	1.0000	0.7185	0.0162	0.4076	1.0035	0.0000	2.1458	0.009328275921958505
GTR4_HUMAN	PRDX6_HUMAN	1.0000	1.0000	1.0000	0.7185	0.0808	0.4076	1.0035	0.0000	2.2104	0.0011610105253754687
GTR4_HUMAN	O15498_HUMAN	1.0000	1.0000	1.0000	0.7185	0.0566	0.4076	2.0071	0.0000	3.1897	0.001010906005623864
GTR4_HUMAN	MOES_HUMAN	1.0000	1.0000	1.0000	0.7185	0.0808	0.4076	1.0035	0.0000	2.2104	7.328719923994998E-4
GTR4_HUMAN	BCAT2_HUMAN	1.0000	1.0000	1.0000	0.7185	0.0162	0.0000	1.0035	0.0000	1.7381	3.044665353371823E-4
GTR4_HUMAN	VAS1_HUMAN	1.0000	1.0000	1.0000	0.7185	0.0162	0.0000	1.2544	0.0000	1.9890	0.00437571296165129
GTR4_HUMAN	SORT_HUMAN	1.0000	1.0000	1.0000	0.7185	0.0404	0.0000	1.2544	0.0000	2.0133	0.006332443466152986
GTR4_HUMAN	STX7_HUMAN	1.0000	1.0000	1.0000	0.7185	0.1050	0.4076	1.0035	0.0000	2.2347	8.636802967417311E-4
GTR4_HUMAN	TREA_HUMAN	1.0000	1.0000	1.0000	0.7185	0.0162	1.6306	1.5053	0.0000	3.8705	0.0076746867502775085
HCD2_HUMAN	GTR4_HUMAN	1.0000	1.0000	1.0000	0.7185	0.0808	0.8153	1.0035	0.0000	2.6181	0.003912099230530337
GTR4_HUMAN	RAB5A_HUMAN	1.0000	1.0000	1.0000	0.7185	0.2504	0.4076	1.0035	0.0000	2.3801	0.00959608876344809
GTR4_HUMAN	EHD2_HUMAN	1.0000	1.0000	1.0000	0.7185	0.0646	0.0000	1.0035	0.0000	1.7866	0.0015826000190778268
GTR4_HUMAN	PSD1_HUMAN	1.0000	1.0000	1.0000	0.7185	0.0242	0.0000	1.0035	0.0000	1.7462	0.00166121834100599
GTR4_HUMAN	GCS1_HUMAN	1.0000	1.0000	1.0000	0.7185	0.0162	0.4076	1.0035	0.0000	2.1458	0.008952508900170686
GTR4_HUMAN	AATM_HUMAN	1.0000	1.0000	1.0000	0.7185	0.0242	0.4076	1.0035	0.0000	2.1539	0.006795296207076493
GTR4_HUMAN	OAT_HUMAN	1.0000	1.0000	1.0000	0.7185	0.0162	0.0000	1.0035	0.0000	1.7381	0.004970047350000118
OX2G_HUMAN	GTR4_HUMAN	1.0000	1.0000	1.0000	0.7185	0.0646	0.0000	2.0071	0.0000	2.7901	0.002715366679507405
GTR4_HUMAN	MDHM_HUMAN	1.0000	1.0000	3.0000	2.1554	0.0889	0.4076	1.0035	0.0000	3.6554	5.697279094773666E-4
GTR4_HUMAN	LDHA_HUMAN	1.0000	1.0000	3.0000	2.1554	0.0889	0.4076	1.0035	0.0000	3.6554	0.003973216948802226
GTR4_HUMAN	CATA_HUMAN	1.0000	1.0000	1.0000	0.7185	0.0162	0.8153	1.0035	0.0000	2.5534	0.006781156139392044
GTR4_HUMAN	PDIA1_HUMAN	1.0000	1.0000	1.0000	0.7185	0.1454	1.2229	1.0035	0.0000	3.0903	0.0036098401945757865
GTR4_HUMAN	BASI_HUMAN	1.0000	1.0000	1.0000	0.7185	0.0646	0.0000	1.0035	0.0000	1.7866	0.0022937001857371276
GTR4_HUMAN	NICA_HUMAN	1.0000	1.0000	1.0000	0.7185	0.0242	0.4076	2.0071	0.0000	3.1574	0.00688762124887365
GTR4_HUMAN	MTMR9_HUMAN	1.0000	1.0000	1.0000	0.7185	0.0242	0.0000	1.0035	0.0000	1.7462	0.007834886851679362
GTR4_HUMAN	EHD4_HUMAN	1.0000	1.0000	1.0000	0.7185	0.0646	0.4076	0.7526	0.0000	1.9434	7.897531689003501E-4
GTR4_HUMAN	CAD13_HUMAN	1.0000	1.0000	1.0000	0.7185	0.0404	1.2229	1.0035	0.0000	2.9853	0.004908864857921343
GTR4_HUMAN	M2OM_HUMAN	1.0000	1.0000	1.0000	0.7185	0.1050	0.8153	2.0071	0.0000	3.6458	0.0052867672596707115
GTR4_HUMAN	DHB4_HUMAN	1.0000	1.0000	1.0000	0.7185	0.1131	0.8153	1.0035	0.0000	2.6504	0.003581055278250391
GTR4_HUMAN	BCKD_HUMAN	1.0000	1.0000	1.0000	0.7185	0.1535	0.8153	1.0035	0.0000	2.6908	0.009878796573813506
GTR4_HUMAN	ODO2_HUMAN	1.0000	1.0000	1.0000	0.7185	0.0727	0.0000	1.0035	0.0000	1.7947	0.004775633337292195
GTR4_HUMAN	MMSA_HUMAN	1.0000	1.0000	1.0000	0.7185	0.0727	0.4076	1.0035	0.0000	2.2023	0.009021865589516658
GTR4_HUMAN	ADT1_HUMAN	1.0000	1.0000	1.0000	0.7185	0.1050	0.4076	2.0071	0.0000	3.2382	0.008194462568285819
GTR4_HUMAN	ATPO_HUMAN	1.0000	1.0000	1.0000	0.7185	0.0162	0.4076	1.2544	0.0000	2.3967	0.005910952648917018
GTR4_HUMAN	ANXA2_HUMAN	1.0000	1.0000	3.0000	2.1554	0.0485	1.2229	1.0035	0.0000	4.4303	0.005721479279132007
GTR4_HUMAN	SSRD_HUMAN	1.0000	1.0000	1.0000	0.7185	0.0162	1.2229	1.0035	0.0000	2.9611	0.007176866231338837
GTR4_HUMAN	CAP1_HUMAN	1.0000	1.0000	1.0000	0.7185	0.0162	0.4076	1.0035	0.0000	2.1458	0.009828512096753781
GTR4_HUMAN	STX4_HUMAN	1.0000	1.0000	1.0000	0.7185	0.1050	0.4076	1.0035	0.0000	2.2347	0.0035944505210633794
GTR4_HUMAN	ADT2_HUMAN	1.0000	1.0000	1.0000	0.7185	0.1050	0.4076	2.0071	0.0000	3.2382	0.006861565437653244
GTR4_HUMAN	ECHB_HUMAN	1.0000	1.0000	1.0000	0.7185	0.1131	0.4076	1.0035	0.0000	2.2427	0.009413865993199672
GTR4_HUMAN	GSLG1_HUMAN	1.0000	1.0000	1.0000	0.7185	0.0162	0.0000	1.0035	0.0000	1.7381	5.064018309336427E-4
GTR4_HUMAN	MVP_HUMAN	1.0000	1.0000	1.0000	0.7185	0.0162	0.4076	1.0035	0.0000	2.1458	0.006713497656076749
GTR4_HUMAN	DBPA_HUMAN	1.0000	1.0000	1.0000	0.7185	0.0242	0.0000	1.0035	0.0000	1.7462	0.0025857848132266404
GTR4_HUMAN	FPRP_HUMAN	1.0000	1.0000	1.0000	0.7185	0.0808	0.0000	1.0035	0.0000	1.8028	8.125252354512102E-4
GTR4_HUMAN	CSRP2_HUMAN	1.0000	1.0000	1.0000	0.7185	0.0646	0.0000	0.7526	0.0000	1.5357	0.007536182290462866
GTR4_HUMAN	DPYL3_HUMAN	1.0000	1.0000	1.0000	0.7185	0.0404	0.4076	1.0035	0.0000	2.1700	0.008634641819538486
GTR4_HUMAN	MPRI_HUMAN	1.0000	1.0000	1.0000	0.7185	0.0323	0.8153	2.0071	0.0000	3.5731	0.006388546435766721
GTR4_HUMAN	LAT1_HUMAN	1.0000	1.0000	1.0000	0.7185	0.0323	0.0000	1.0035	0.0000	1.7543	0.007624446010771782
GTR4_HUMAN	PDIA6_HUMAN	1.0000	1.0000	1.0000	0.7185	0.1454	0.4076	1.0035	0.0000	2.2751	0.003306676924101066
GTR4_HUMAN	NUCB1_HUMAN	1.0000	1.0000	1.0000	0.7185	0.2181	0.8153	1.0035	0.0000	2.7554	0.007808450441270589
GTR4_HUMAN	ACSL3_HUMAN	1.0000	1.0000	1.0000	0.7185	0.0242	0.8153	1.0035	0.0000	2.5615	0.007219589375495574
GTR4_HUMAN	PLOD1_HUMAN	1.0000	1.0000	1.0000	0.7185	0.0727	0.8153	1.0035	0.0000	2.6100	0.001568553858848295
GTR4_HUMAN	PRS7_HUMAN	1.0000	1.0000	1.0000	0.7185	0.1535	0.4076	1.0035	0.0000	2.2831	0.006854461530221715
GTR4_HUMAN	AT1B3_HUMAN	1.0000	1.0000	1.0000	0.7185	0.0162	0.4076	2.0071	0.0000	3.1493	0.0031435212484558373
GTR4_HUMAN	ACOX3_HUMAN	1.0000	1.0000	1.0000	0.7185	0.1939	0.4076	1.0035	0.0000	2.3235	0.00559856361248331
GTR4_HUMAN	PRS6B_HUMAN	1.0000	1.0000	1.0000	0.7185	0.1535	0.4076	1.0035	0.0000	2.2831	0.004561097227442095
GTR4_HUMAN	PLST_HUMAN	1.0000	1.0000	1.0000	0.7185	0.3555	0.0000	1.0035	0.0000	2.0775	0.003687802062241432
VP33A_HUMAN	GTR4_HUMAN	1.0000	1.0000	1.0000	0.7185	0.0242	1.6306	1.0035	0.0000	3.3768	0.004178668099286556
GTR4_HUMAN	PRDX1_HUMAN	1.0000	1.0000	1.0000	0.7185	0.0808	0.0000	1.0035	0.0000	1.8028	0.006863063692593958
GTR4_HUMAN	SFXN1_HUMAN	1.0000	1.0000	1.0000	0.7185	0.0323	0.0000	1.0035	0.0000	1.7543	0.004103959790203588
GTR4_HUMAN	NO55_HUMAN	1.0000	1.0000	1.0000	0.7185	0.0000	0.8153	0.7526	0.0000	2.2864	1.1658615999862177E-5
GTR4_HUMAN	CPNS1_HUMAN	1.0000	1.0000	1.0000	0.7185	0.2181	0.4076	1.0035	0.0000	2.3478	9.045017193784699E-5
GTR4_HUMAN	DECR_HUMAN	1.0000	1.0000	1.0000	0.7185	0.0808	0.8153	1.0035	0.0000	2.6181	6.092627034673348E-4
BTG2_HUMAN	PICK1_HUMAN	1.0000	1.0000	1.0000	0.7185	0.0323	0.0000	1.7562	0.0000	2.5069	0.0019475543745220646
DLG4_HUMAN	MAP1A_HUMAN	1.0000	1.0000	1.0000	0.7185	0.0000	2.8535	2.0071	0.0000	5.5790	0.0037185586690352433
F261_HUMAN	F261_HUMAN	1.0000	1.0000	1.0000	0.7185	0.2666	2.0382	2.0071	0.0000	5.0303	0.009747043112456426
NCOA6_HUMAN	NCOA6_HUMAN	1.0000	1.0000	1.0000	0.7185	0.0000	2.4459	2.7597	0.0000	5.9240	0.008636240515641248
DLG4_HUMAN	NMDE2_HUMAN	1.0000	1.0000	4.1667	2.9936	1.6077	0.0000	1.0035	0.0000	5.6048	0.005099653512526571
DLG4_HUMAN	KCNA4_HUMAN	1.0000	1.0000	1.0000	0.7185	1.5269	0.0000	1.0035	0.0000	3.2489	0.007293352298909953
GTR4_HUMAN	GSTP1_HUMAN	1.0000	1.0000	1.0000	0.7185	0.1050	0.4076	1.0035	0.0000	2.2347	0.0022557823534482524
GTR4_HUMAN	ALDOA_HUMAN	1.0000	1.0000	3.0000	2.1554	0.0162	0.4076	1.0035	0.0000	3.5827	0.008519555292722487
GTR4_HUMAN	NQO1_HUMAN	1.0000	1.0000	1.0000	0.7185	0.0162	0.0000	1.0035	0.0000	1.7381	0.008769079790676001
SYT1_HUMAN	SYT1_HUMAN	1.0000	1.0000	9.1429	6.5688	0.3797	7.3376	2.7597	0.0000	17.0458	0.00712556186033401
SYT4_HUMAN	SYT1_HUMAN	1.0000	1.0000	3.0000	2.1554	0.3797	0.0000	2.0071	0.0000	4.5421	0.003750527725156657
DLG4_HUMAN	NMDE4_HUMAN	1.0000	1.0000	1.0000	0.7185	2.6095	0.0000	1.0035	0.0000	4.3315	0.006316560698847882
M3K1_HUMAN	M3K1_HUMAN	1.0000	1.0000	4.1667	2.9936	8.0547	6.5223	0.2509	0.0000	17.8215	0.005413265706036576
CAPON_HUMAN	RASD1_HUMAN	1.0000	1.0000	3.0000	2.1554	0.0323	0.0000	0.2509	0.0000	2.4386	0.009631243797008564
TNR16_HUMAN	RTN4R_HUMAN	1.0000	1.0000	3.0000	2.1554	0.3232	0.0000	1.0035	0.0000	3.4821	0.0015263371761795419
Q9UQB8_HUMAN	ATN1_HUMAN	1.0000	1.0000	1.0000	0.7185	0.0000	0.0000	0.2509	0.0000	0.9693	0.009845427342875307
ACTN1_HUMAN	Q93003_HUMAN	1.0000	1.0000	1.0000	0.7185	0.3474	0.0000	0.2509	0.0000	1.3167	0.002701267092962335
SH3G2_HUMAN	SYNJ1_HUMAN	1.0000	1.0000	1.0000	0.7185	0.6625	4.8918	1.0035	0.0000	7.2762	0.007056980026018308
M3K1_HUMAN	PAK3_HUMAN	1.0000	1.0000	1.0000	0.7185	8.4020	0.0000	0.2509	0.0000	9.3714	0.0010527580537295167
NK1R_HUMAN	TKN1_HUMAN	1.0000	1.0000	1.0000	0.7185	0.0323	1.2229	0.2509	0.0000	2.2246	0.00348177164070544
DLG4_HUMAN	DLP1_HUMAN	1.0000	1.0000	4.1667	2.9936	0.0000	0.0000	0.2509	0.0000	3.2445	0.005908890816595315
ACTN1_HUMAN	PLD2_HUMAN	1.0000	1.0000	1.0000	0.7185	0.9048	0.0000	0.5018	0.0000	2.1251	0.004871822730181932
DYNA_HUMAN	HAP1_HUMAN	1.0000	1.0000	1.0000	0.7185	0.0162	0.0000	2.0071	0.0000	2.7417	0.004883376318282549
TNR16_HUMAN	NT5_HUMAN	1.0000	1.0000	1.0000	0.7185	0.0969	0.0000	0.2509	0.0000	1.0663	0.006481259742297208
AA1R_HUMAN	P2RY1_HUMAN	1.0000	1.0000	1.0000	0.7185	0.6544	0.0000	2.0071	0.0000	3.3799	0.007030179617642375
STAT3_HUMAN	GCR_HUMAN	1.0000	1.0000	1.0000	0.7185	0.9937	2.0382	2.0071	0.0000	5.7574	0.008248719890280178
ARRB2_HUMAN	MK10_HUMAN	1.0000	1.0000	1.0000	0.7185	0.4363	0.4076	1.0035	0.0000	2.5659	0.005028089403295061
PLD2_HUMAN	DPYL2_HUMAN	1.0000	1.0000	1.0000	0.7185	0.0646	0.0000	0.5018	0.0000	1.2849	0.00946349718208623
DYN1_HUMAN	CLIC4_HUMAN	1.0000	1.0000	1.0000	0.7185	0.0000	0.0000	1.2544	0.0000	1.9729	0.0037195716232431607
DYN1_HUMAN	SH3G2_HUMAN	1.0000	1.0000	1.0000	0.7185	4.3303	7.3376	1.0035	0.0000	13.3899	0.007295149186498365
PPIF_HUMAN	ADT1_HUMAN	1.0000	1.0000	1.0000	0.7185	0.0323	1.2229	2.0071	0.0000	3.9808	0.0019659002904184684
TNR16_HUMAN	NGF_HUMAN	1.0000	1.0000	3.0000	2.1554	0.0969	1.2229	0.2509	0.0000	3.7262	0.007881974468607776
SEM3A_HUMAN	NRP1_HUMAN	1.0000	1.0000	1.0000	0.7185	0.6382	0.4076	0.2509	0.0000	2.0152	0.0060716322244404285
GIPC_HUMAN	RGS19_HUMAN	1.0000	1.0000	1.0000	0.7185	0.0000	0.0000	0.2509	0.0000	0.9693	0.009413390659185818
SYNG_HUMAN	SCAM1_HUMAN	1.0000	1.0000	1.0000	0.7185	0.0000	0.0000	0.7526	0.0000	1.4711	0.0041498547472123195
SYN3_HUMAN	CAPON_HUMAN	1.0000	1.0000	1.0000	0.7185	0.0969	1.2229	1.0035	0.0000	3.0419	0.007056789301165952
SYN1_HUMAN	CAPON_HUMAN	1.0000	1.0000	1.0000	0.7185	0.0969	0.0000	1.0035	0.0000	1.8189	0.008200333566161157
GNRHR_HUMAN	GNRHR_HUMAN	1.0000	1.0000	1.0000	0.7185	0.6544	2.8535	2.0071	0.0000	6.2334	0.002454077170415524
CXCR2_HUMAN	CXCR2_HUMAN	1.0000	1.0000	1.0000	0.7185	0.6544	9.3759	2.0071	0.0000	12.7558	0.001592073531762671
TRFR_HUMAN	TRFR_HUMAN	1.0000	1.0000	1.0000	0.7185	0.6544	6.9300	2.0071	0.0000	10.3099	6.61319111285259E-4
SHAN2_HUMAN	DLG4_HUMAN	1.0000	1.0000	3.0000	2.1554	2.8842	1.6306	2.0071	0.0000	8.6772	0.00459743314181912
ACM3_HUMAN	ACM3_HUMAN	1.0000	1.0000	1.0000	0.7185	0.6544	8.5606	2.0071	0.0000	11.9405	0.0041723580704067665
EI2BB_HUMAN	EI2BE_HUMAN	1.0000	1.0000	1.0000	0.7185	0.1777	0.0000	1.0035	0.0000	1.8997	0.0059156600013287085
EI2BG_HUMAN	EI2BE_HUMAN	1.0000	1.0000	1.0000	0.7185	0.1697	0.0000	1.0035	0.0000	1.8916	0.0034309722803593356
NMDZ1_HUMAN	NMDE2_HUMAN	1.0000	1.0000	3.0000	2.1554	0.7352	0.4076	2.0071	0.0000	5.3053	0.008329585531249
MYP0_HUMAN	PMP22_HUMAN	1.0000	1.0000	1.0000	0.7185	0.0162	3.6688	1.0035	0.0000	5.4070	0.0019042195375211192
MAP1B_HUMAN	MAP1B_HUMAN	1.0000	1.0000	6.0000	4.3108	8.0790e-3	0.0000	2.7597	0.0000	7.0785	0.007121591417202533
IRK4_HUMAN	DLG4_HUMAN	1.0000	1.0000	1.0000	0.7185	0.6544	2.4459	1.0035	0.0000	4.8223	0.00930159940411928
RASA1_HUMAN	RASA1_HUMAN	1.0000	1.0000	5.7619	0.9385	36.5570	0.8153	1.0035	0.0000	39.3143	0.009276394670471186
TRAF3_HUMAN	TNR11_HUMAN	1.0000	1.0000	1.0000	0.1629	1.5027	0.0000	0.5018	0.0000	2.1673	0.0013512027735394195
SH3G1_HUMAN	SH3G1_HUMAN	1.0000	1.0000	7.2429	1.1797	4.5646	7.7453	1.0035	0.0000	14.4931	0.004242527378223765
SH3G1_HUMAN	SYNJ1_HUMAN	1.0000	1.0000	1.0000	0.1629	0.6625	0.0000	1.0035	0.0000	1.8289	0.008187093932013324
HAX1_HUMAN	HAX1_HUMAN	1.0000	1.0000	6.0357	0.9831	0.0000	1.6306	2.5088	0.0000	5.1225	0.005816695182088699
PSN1_HUMAN	PSN1_HUMAN	1.0000	1.0000	5.7619	0.9385	0.0242	1.2229	4.0141	468.2593	474.4590	0.004894974972329411
GEMI_HUMAN	HXD10_HUMAN	1.0000	1.0000	1.0000	0.1629	0.1293	0.0000	0.2509	0.0000	0.5430	0.0030418036088057086
PAR6A_HUMAN	TGFR1_HUMAN	1.0000	1.0000	1.0000	0.1629	2.1813	0.0000	1.0035	0.0000	3.3477	0.008170176757062622
S10A8_HUMAN	S10A8_HUMAN	1.0000	1.0000	3.0000	0.4886	1.8581	9.3759	1.0035	0.0000	12.7262	0.002637928006981267
BACH1_HUMAN	MAFK_HUMAN	1.0000	1.0000	1.0000	0.1629	0.1697	0.4076	2.0071	0.0000	2.7472	0.007958893334360404
NF2L2_HUMAN	MAFK_HUMAN	1.0000	1.0000	1.0000	0.1629	0.1454	0.0000	2.0071	0.0000	2.3154	0.008964699634022374
MK03_HUMAN	ELK1_HUMAN	1.0000	1.0000	1.0000	0.1629	0.3959	0.4076	0.7526	0.0000	1.7190	0.005007295824646394
CCNB1_HUMAN	GA45A_HUMAN	1.0000	1.0000	3.0000	0.4886	0.1131	3.2612	0.7526	0.0000	4.6156	6.735551629551517E-4
FABPA_HUMAN	FABPA_HUMAN	1.0000	1.0000	1.0000	0.1629	0.0646	11.4141	1.0035	0.0000	12.6451	0.006591927619130747
GA45G_HUMAN	PCNA_HUMAN	1.0000	1.0000	1.0000	0.1629	0.0969	1.2229	2.0071	0.0000	3.4898	0.007660403155493365
GMEB2_HUMAN	GMEB1_HUMAN	1.0000	1.0000	1.0000	0.1629	0.0566	0.4076	2.0071	0.0000	2.6341	0.007538040661734553
KPCI_HUMAN	RAB4A_HUMAN	1.0000	1.0000	1.0000	0.1629	3.2881	0.4076	1.7562	0.0000	5.6148	0.0025660334635505934
S10A9_HUMAN	S10A8_HUMAN	1.0000	1.0000	1.0000	0.1629	1.8581	7.7453	1.0035	0.0000	10.7698	6.709888129783037E-4
CCBP2_HUMAN	CCL3_HUMAN	1.0000	0.6670	1.0000	0.1086	1.0099	0.4076	0.5018	0.0000	2.0279	0.00856691865365194
DLG2_HUMAN	NMDE1_HUMAN	1.0000	1.0000	6.0000	0.9773	1.6077	1.6306	1.0035	0.0000	5.2191	0.005841414786798639
ORC6_HUMAN	ORC4_HUMAN	1.0000	1.0000	6.0000	0.9773	0.0000	1.2229	0.7526	0.0000	2.9529	0.008507950424311697
NOS2A_HUMAN	NOS2A_HUMAN	1.0000	1.0000	4.9000	0.7981	0.9856	1.2229	1.2544	0.0000	4.2611	0.004900929864132676
PPAS_HUMAN	BCL6_HUMAN	1.0000	1.0000	1.0000	0.1629	0.0000	0.0000	0.2509	0.0000	0.4138	0.009287496891581875
TWST1_HUMAN	TWST1_HUMAN	1.0000	1.0000	3.0000	0.4886	2.4075	7.3376	2.0071	0.0000	12.2408	0.008795766776150613
SRC_HUMAN	ADA12_HUMAN	1.0000	1.0000	1.0000	0.1629	2.3994	0.0000	0.5018	0.0000	3.0641	0.00283149754594195
RIT2_HUMAN	GNDS_HUMAN	1.0000	1.0000	1.0000	0.1629	1.6804	1.6306	0.5018	0.0000	3.9756	0.004137180985711863
LAMC1_HUMAN	NID2_HUMAN	1.0000	1.0000	1.0000	0.1629	1.2765	3.2612	1.2544	0.0000	5.9549	0.0097859902185432
HDAC6_HUMAN	TERA_HUMAN	1.0000	1.0000	1.0000	0.1629	0.1373	0.0000	2.0071	0.0000	2.3073	0.009076129492926306
NEUY_HUMAN	NPY1R_HUMAN	1.0000	1.0000	1.0000	0.1629	0.0889	3.6688	0.5018	0.0000	4.4223	0.0012965396416906216
B4GT1_HUMAN	LALBA_HUMAN	1.0000	1.0000	1.0000	0.1629	0.0162	0.8153	0.2509	0.0000	1.2452	4.641825296744018E-4
ZN278_HUMAN	ZN278_HUMAN	1.0000	1.0000	4.9000	0.7981	4.9281	0.0000	2.0071	0.0000	7.7333	0.005789867208679753
ITCH_HUMAN	OCLN_HUMAN	1.0000	1.0000	3.0000	0.4886	0.1777	0.4076	0.5018	0.0000	1.5758	0.006562177939006137
EMID1_HUMAN	EMID2_HUMAN	1.0000	1.0000	1.0000	0.1629	0.6382	0.0000	0.5018	0.0000	1.3029	0.0026701124123687746
GGABP_HUMAN	GGABP_HUMAN	1.0000	1.0000	1.0000	0.1629	0.0000	2.0382	0.2509	0.0000	2.4520	0.006933491086149331
DRP2_HUMAN	DAG1_HUMAN	1.0000	1.0000	1.0000	0.1629	0.1131	0.4076	1.0035	0.0000	1.6872	2.1344654000400533E-4
GDF5_HUMAN	HTRA1_HUMAN	1.0000	1.0000	1.0000	0.1629	0.3716	1.2229	0.5018	0.0000	2.2592	0.005631960459597735
PGFRB_HUMAN	SRC_HUMAN	1.0000	1.0000	1.0000	0.1629	17.3292	0.0000	0.5018	0.0000	17.9939	0.005895263885123108
HOME2_HUMAN	HOME2_HUMAN	1.0000	1.0000	3.0000	0.4886	0.0969	4.0765	1.0035	0.0000	5.6656	0.006898625288433063
LM1P_HUMAN	MK1I1_HUMAN	1.0000	1.0000	1.0000	0.3317	0.0000	1.2229	1.7562	0.0000	3.3108	0.00990023948500463
HDAC1_HUMAN	HDAC1_HUMAN	1.0000	1.0000	8.0110	1.3048	0.1535	7.7453	3.0106	0.0000	12.2142	0.007881015864350421
NPHN_HUMAN	IQGA1_HUMAN	1.0000	1.0000	1.0000	0.1629	1.5108	0.0000	0.5018	0.0000	2.1754	0.005914726567782571
STAT6_HUMAN	STAT6_HUMAN	0.1790	0.1790	7.2771	1.7147	9.1534	3.6688	1.0035	0.0000	15.5404	0.008479431656759722
LAMC1_HUMAN	LAMC1_HUMAN	1.0000	1.0000	4.1667	0.6787	0.4201	4.8918	2.2579	0.0000	8.2484	0.0025321202649108534
DPOG2_HUMAN	DPOG2_HUMAN	1.0000	1.0000	1.0000	0.1629	0.0566	6.9300	3.2615	0.0000	10.4109	0.009433443291394639
HSP72_HUMAN	CDC2_HUMAN	1.0000	1.0000	1.0000	0.1629	1.5511	1.2229	2.0071	0.0000	4.9440	0.00704499394539668
PODO_HUMAN	NPHN_HUMAN	1.0000	1.0000	1.0000	0.1629	0.1373	2.4459	2.0071	0.0000	4.7531	8.469480566307508E-4
CDK2_HUMAN	CCNA2_HUMAN	1.0000	1.0000	3.0000	0.4886	3.0296	2.0382	2.0071	0.0000	7.5635	0.005164366066170902
RP3A_HUMAN	RB27A_HUMAN	1.0000	1.0000	1.0000	0.3317	0.9129	0.4076	1.0035	0.0000	2.6558	0.0012009396493916503
LNK_HUMAN	KIT_HUMAN	1.0000	1.0000	1.0000	0.1629	11.0681	0.0000	1.0035	0.0000	12.2345	0.0026889425397998946
TCL1A_HUMAN	TCL1A_HUMAN	1.0000	1.0000	1.0000	0.1629	8.0790e-3	4.0765	1.0035	0.0000	5.2509	0.002740446076830686
SGCG_HUMAN	SGCG_HUMAN	1.0000	1.0000	10.0000	1.6288	0.0889	7.3376	3.0106	0.0000	12.0659	0.0015194431015694999
TNFA_HUMAN	TNFA_HUMAN	1.0000	1.0000	3.0000	0.4886	0.1131	2.8535	1.0035	0.0000	4.4588	0.0011977797049796091
ADIPO_HUMAN	ADIPO_HUMAN	1.0000	1.0000	1.0000	0.1629	0.5817	5.7070	0.5018	0.0000	6.9534	0.004130230144856888
MFAP5_HUMAN	FBN2_HUMAN	1.0000	1.0000	1.0000	0.1629	0.1777	2.0382	0.5018	0.0000	2.8806	0.003911538483840726
NCK1_HUMAN	CD3E_HUMAN	1.0000	1.0000	1.0000	0.1629	0.4847	0.8153	0.5018	0.0000	1.9647	0.009908740559972233
SGCD_HUMAN	SGCD_HUMAN	1.0000	1.0000	9.6000	1.5636	0.0889	0.8153	3.0106	468.2593	473.7376	3.3415966583343005E-4
ORC5_HUMAN	ORC3_HUMAN	1.0000	1.0000	9.6000	1.5636	0.0000	0.4076	2.0071	0.0000	3.9783	0.00917027076325213
CFTR_HUMAN	CFTR_HUMAN	1.0000	1.0000	1.0000	0.1629	0.7756	1.6306	1.2544	0.0000	3.8234	0.0070359404559230555
VIME_HUMAN	IMB1_HUMAN	1.0000	1.0000	3.0000	0.4886	0.2101	0.8153	1.2544	0.0000	2.7684	0.007450279121604908
RB27B_HUMAN	MELPH_HUMAN	1.0000	1.0000	1.0000	0.1629	0.0000	0.0000	0.5018	0.0000	0.6646	0.006987284010065386
TERA_HUMAN	TERA_HUMAN	1.0000	1.0000	3.0000	0.4886	1.2765	2.0382	2.0071	0.0000	5.8104	0.0034486659645254912
CASP2_HUMAN	IMA2_HUMAN	1.0000	1.0000	1.0000	0.1629	0.0646	0.4076	1.0035	0.0000	1.6387	0.0010416750318030454
PRIO_HUMAN	PRIO_HUMAN	1.0000	1.0000	7.4860	1.2193	0.0485	7.7453	2.0071	0.0000	11.0201	0.009111755350866283
PAHX_HUMAN	PHYIP_HUMAN	1.0000	1.0000	1.0000	0.1629	0.0162	0.4076	1.0035	0.0000	1.5902	0.0010890245321049164
CCND1_HUMAN	CDK4_HUMAN	1.0000	1.0000	4.9000	0.7981	3.0296	0.4076	0.7526	0.0000	4.9880	0.0034305563881747935
DLG4_HUMAN	NMDE1_HUMAN	1.0000	1.0000	6.0000	0.9773	1.6077	0.4076	1.0035	0.0000	3.9961	0.006773217999925208
KPCE_HUMAN	SRC_HUMAN	1.0000	1.0000	6.0000	0.9773	11.1973	0.0000	1.0035	0.0000	13.1781	0.0020321071523305336
EFNB2_HUMAN	SRC_HUMAN	1.0000	1.0000	1.0000	0.1629	0.5413	0.0000	0.5018	0.0000	1.2059	0.005470936504786723
MK03_HUMAN	RAF1_HUMAN	1.0000	1.0000	6.4000	1.0424	9.7189	0.4076	1.0035	0.0000	12.1725	2.4942775062992804E-4
TERF1_HUMAN	PINX1_HUMAN	1.0000	1.0000	1.0000	0.1629	0.0323	0.0000	2.0071	0.0000	2.2022	0.002444280238307417
EMID1_HUMAN	EMID1_HUMAN	1.0000	1.0000	3.0000	0.4886	0.6382	2.0382	0.5018	0.0000	3.6669	0.006561112147878141
Q96HR3_HUMAN	Q96HR3_HUMAN	1.0000	1.0000	3.0000	0.4886	0.0000	0.0000	3.0106	0.0000	3.4992	7.718684702867029E-4
TEF_HUMAN	TEF_HUMAN	1.0000	1.0000	1.0000	0.1629	0.4928	1.2229	2.0071	0.0000	3.8857	0.007861487120632503
PSN1_HUMAN	DOCK3_HUMAN	1.0000	1.0000	1.0000	0.1629	0.0485	0.4076	1.0035	0.0000	1.6225	0.009427628378228923
RSN_HUMAN	RSN_HUMAN	1.0000	1.0000	1.0000	0.1629	0.0242	2.8535	0.5018	0.0000	3.5424	0.0055053650721720755
ORC2_HUMAN	ORC4_HUMAN	1.0000	1.0000	18.8929	3.0772	0.0000	1.2229	2.0071	0.0000	6.3072	3.403548331936967E-4
DAZP2_HUMAN	SOX6_HUMAN	1.0000	1.0000	1.0000	0.1629	0.0000	0.0000	0.2509	0.0000	0.4138	0.007297805632112461
ACRO_HUMAN	ZP2_HUMAN	1.0000	1.0000	1.0000	0.1629	0.0323	0.4076	0.2509	0.0000	0.8537	0.008588546415268312
PHYIP_HUMAN	BAI1_HUMAN	1.0000	1.0000	1.0000	0.1629	0.0808	1.2229	0.5018	0.0000	1.9684	0.0021803013773562608
NKX25_HUMAN	TBX2_HUMAN	1.0000	1.0000	1.0000	0.1629	0.0646	0.4076	2.0071	0.0000	2.6422	0.003253435329484161
TSN_HUMAN	TSN_HUMAN	1.0000	1.0000	9.5988	3.1837	0.0485	1.6306	2.0071	468.2593	475.1290	0.0011929972465743943
PPIC_HUMAN	PPIC_HUMAN	1.0000	1.0000	1.0000	0.1629	0.0323	6.9300	2.0071	0.0000	9.1322	0.0035892473400104554
ICAM5_HUMAN	PSN1_HUMAN	1.0000	1.0000	1.0000	0.1629	0.0727	0.0000	2.0071	0.0000	2.2426	0.006041766921822791
SOX8_HUMAN	STF1_HUMAN	1.0000	1.0000	1.0000	0.1629	0.1777	0.0000	2.0071	0.0000	2.3477	0.006825496923035615
KAPCA_HUMAN	KAPCA_HUMAN	1.0000	1.0000	9.0000	1.4659	12.1022	2.0382	2.0071	0.0000	17.6134	0.009224284112417684
M4K1_HUMAN	GRAP2_HUMAN	1.0000	1.0000	1.0000	0.1629	4.5403	3.2612	0.2509	0.0000	8.2153	3.7474487527728526E-4
O15324_HUMAN	O15324_HUMAN	1.0000	1.0000	5.4000	0.8795	0.0000	0.0000	0.2509	0.0000	1.1304	0.0019069610538612392
Q9BZX4_HUMAN	Q9BZX4_HUMAN	1.0000	1.0000	3.0000	0.4886	0.0646	3.6688	1.0035	0.0000	5.2256	0.0047951887401187325
Q9HAT0_HUMAN	Q9HAT0_HUMAN	0.6520	0.6520	3.0000	0.3186	0.0646	3.6688	1.2544	0.0000	5.3064	0.005612379300877416
SHP_HUMAN	NR5A2_HUMAN	1.0000	1.0000	1.0000	0.1629	2.7872	1.2229	2.0071	0.0000	6.1801	0.0013963957553772843
DPYL1_HUMAN	DPYL1_HUMAN	1.0000	1.0000	1.0000	0.1629	0.0727	7.3376	1.0035	0.0000	8.5767	0.005073406165246128
HXA11_HUMAN	GEMI_HUMAN	1.0000	1.0000	1.0000	0.1629	0.1293	1.2229	0.2509	0.0000	1.7660	0.003755408861234387
HXB7_HUMAN	GEMI_HUMAN	1.0000	1.0000	1.0000	0.1629	0.1293	0.8153	0.2509	0.0000	1.3583	0.0044156878396557865
STX4_HUMAN	STXB3_HUMAN	1.0000	1.0000	1.0000	0.1629	0.2908	0.4076	0.5018	0.0000	1.3631	0.009037533990495556
RB27A_HUMAN	MELPH_HUMAN	1.0000	1.0000	1.0000	0.1629	0.0000	0.8153	1.0035	0.0000	1.9817	5.928034894818746E-6
RPGR1_HUMAN	RPGR1_HUMAN	1.0000	1.0000	1.0000	0.1629	0.3797	2.0382	0.2509	0.0000	2.8317	0.008330824606383092
RUFY1_HUMAN	RAB4A_HUMAN	1.0000	1.0000	1.0000	0.1629	0.1535	0.0000	2.0071	0.0000	2.3234	0.006991917265173589
BMR1B_HUMAN	BMR1B_HUMAN	1.0000	1.0000	1.0000	0.1629	9.5735	7.3376	2.0071	0.0000	19.0810	0.005176311764742299
MP2K4_HUMAN	M3K1_HUMAN	1.0000	1.0000	1.0000	0.1629	7.8446	0.0000	0.2509	0.0000	8.2584	0.00468545787584795
CD3E_HUMAN	CD3E_HUMAN	1.0000	1.0000	4.9000	0.7981	0.1050	4.4841	2.0071	0.0000	7.3943	0.005109327972455241
PLXB1_HUMAN	Q9UIW2_HUMAN	1.0000	1.0000	1.0000	0.1629	1.4380	0.4076	1.0035	0.0000	3.0121	0.00870625422218994
GEMI7_HUMAN	GEMI6_HUMAN	1.0000	1.0000	1.0000	0.1629	0.0000	0.0000	2.5088	0.0000	2.6717	0.0028540741234337787
ORC5_HUMAN	ORC4_HUMAN	1.0000	1.0000	15.7500	2.5653	0.0000	0.0000	2.0071	0.0000	4.5724	0.006199794155394584
PKD2_HUMAN	CD2AP_HUMAN	1.0000	1.0000	1.0000	0.1629	0.5978	0.0000	2.2579	0.0000	3.0186	0.006398294283743586
NKX25_HUMAN	FOXH1_HUMAN	1.0000	1.0000	1.0000	0.1629	0.1293	0.4076	2.0071	0.0000	2.7068	0.008732851937054776
RFXK_HUMAN	RAF1_HUMAN	1.0000	1.0000	1.0000	0.1629	1.4380	2.0382	1.7562	0.0000	5.3953	0.0016132896080284487
RB_HUMAN	CDK4_HUMAN	1.0000	1.0000	1.0000	0.1629	0.3232	1.2229	0.7526	0.0000	2.4616	0.0057052925113818456
PGFRB_HUMAN	PGFRB_HUMAN	1.0000	1.0000	4.1667	0.6787	5.4048	6.1147	1.0035	0.0000	13.2017	0.007503455128725896
CTND2_HUMAN	CTNB1_HUMAN	1.0000	1.0000	1.0000	0.1629	0.4282	0.0000	1.0035	0.0000	1.5946	0.007626445488018762
EI2BA_HUMAN	ADA2A_HUMAN	1.0000	1.0000	1.0000	0.1629	0.0323	0.0000	0.5018	0.0000	0.6970	2.2726808624329964E-4
PGH2_HUMAN	PGH2_HUMAN	1.0000	1.0000	1.0000	0.1629	0.9372	7.3376	2.0071	0.0000	10.4447	0.0024997793281378833
TCPG_HUMAN	TCPG_HUMAN	1.0000	1.0000	1.0000	0.1629	0.2908	5.2994	2.0071	0.0000	7.7602	0.005417654276206805
MCM7_HUMAN	MCM7_HUMAN	1.0000	1.0000	28.0152	4.5631	0.5332	8.1529	2.2579	0.0000	15.5071	0.0022334919817220233
DIAP1_HUMAN	DIAP1_HUMAN	1.0000	1.0000	4.1667	0.6787	0.5736	2.4459	1.0035	0.0000	4.7017	0.00926459725244368
FYN_HUMAN	NMDE2_HUMAN	1.0000	1.0000	1.0000	0.1629	0.7675	0.0000	0.5018	0.0000	1.4321	0.007620811743229794
BCL6_HUMAN	BCL6B_HUMAN	1.0000	1.0000	1.0000	0.1629	3.9748	0.0000	2.0071	0.0000	6.1447	0.002558709461238512
CDC2_HUMAN	GA45A_HUMAN	1.0000	1.0000	3.0000	0.4886	0.1858	3.2612	2.0071	0.0000	5.9427	0.0064673114824731785
NFKB1_HUMAN	NFKB1_HUMAN	1.0000	1.0000	6.4000	1.0424	5.1786	1.2229	2.0071	0.0000	9.4510	0.0012144328583858744
DAG1_HUMAN	DAG1_HUMAN	1.0000	1.0000	4.9000	0.7981	0.0162	2.0382	2.2579	0.0000	5.1104	0.007119735372579134
EPHA4_HUMAN	FYN_HUMAN	1.0000	1.0000	1.0000	0.1629	19.7367	0.8153	0.5018	0.0000	21.2167	0.006510052364855667
KAPCA_HUMAN	BAD_HUMAN	1.0000	1.0000	4.1667	0.6787	0.0000	0.4076	1.7562	0.0000	2.8425	0.009489281979225278
PGH1_HUMAN	PGH1_HUMAN	1.0000	1.0000	1.0000	0.1629	0.9372	2.4459	2.0071	0.0000	5.5530	0.007744482292609875
DCPS_HUMAN	DCPS_HUMAN	1.0000	1.0000	1.0000	0.1629	0.0242	8.1529	2.0071	0.0000	10.3471	0.003960822207371364
ITB3_HUMAN	ITA5_HUMAN	1.0000	1.0000	3.0000	0.4886	0.0000	0.0000	2.5088	0.0000	2.9975	0.0055947755534778
NCK1_HUMAN	DOK2_HUMAN	1.0000	1.0000	1.0000	0.1629	6.6974	1.2229	0.5018	0.0000	8.5850	0.009918217814255427
Q96PU8_HUMAN	Q96PU8_HUMAN	1.0000	1.0000	3.0000	0.4886	0.4120	6.5223	0.2509	0.0000	7.6739	0.0020717202507306376
MAX_HUMAN	MYC_HUMAN	1.0000	1.0000	1.0000	0.3317	2.5287	2.0382	2.0071	0.0000	6.9056	0.005356091838700192
RB_HUMAN	CEBPB_HUMAN	1.0000	1.0000	1.0000	0.1629	0.1293	0.4076	2.0071	0.0000	2.7068	5.53165778854432E-4
GRAP2_HUMAN	KIT_HUMAN	1.0000	1.0000	1.0000	0.1629	13.7826	0.4076	0.5018	0.0000	14.8549	0.005832643884086977
PPRB_HUMAN	GATA3_HUMAN	1.0000	1.0000	1.0000	0.1629	0.0000	1.6306	2.0071	0.0000	3.8005	0.009396584574779121
CYBP_HUMAN	S10A6_HUMAN	1.0000	1.0000	1.0000	0.1629	0.3636	0.4076	1.0035	0.0000	1.9376	0.009270257121143054
INHBA_HUMAN	AVR2B_HUMAN	1.0000	1.0000	1.0000	0.1629	2.1490	0.0000	0.2509	0.0000	2.5627	0.004595758596489621
GEMI_HUMAN	HXA7_HUMAN	1.0000	1.0000	1.0000	0.1629	0.1293	0.0000	0.2509	0.0000	0.5430	0.005535750420822101
CDC2_HUMAN	CCNA2_HUMAN	1.0000	1.0000	1.0000	0.1629	3.0296	6.9300	2.0071	0.0000	12.1295	0.009884597088822692
CD3G_HUMAN	CD3E_HUMAN	1.0000	1.0000	1.0000	0.1629	0.1050	2.8535	2.0071	0.0000	5.1285	0.00981655572575278
ZP3_HUMAN	ACRO_HUMAN	1.0000	1.0000	1.0000	0.1629	0.0323	0.0000	0.2509	0.0000	0.4461	0.0076684000538292975
TIE2_HUMAN	GRB14_HUMAN	1.0000	1.0000	1.0000	0.1629	12.6677	0.0000	0.5018	0.0000	13.3323	0.003320397622519864
YES_HUMAN	YES_HUMAN	1.0000	1.0000	6.4000	1.0424	41.4043	2.0382	1.0035	0.0000	45.4885	0.006775062262206179
BIRC6_HUMAN	BIRC6_HUMAN	1.0000	1.0000	1.0000	0.1629	0.4039	0.0000	1.0035	0.0000	1.5703	0.006313059025397758
RING1_HUMAN	CBX8_HUMAN	1.0000	1.0000	1.0000	0.1629	0.1616	0.0000	2.0071	0.0000	2.3315	0.005892756616857957
HCN2_HUMAN	HCN2_HUMAN	1.0000	1.0000	3.0000	0.4886	1.2361	7.3376	2.5088	0.0000	11.5711	0.007801609151482176
CCL1_HUMAN	CCR8_HUMAN	1.0000	1.0000	1.0000	0.1629	1.0099	0.8153	0.2509	0.0000	2.2389	0.0068546970154366805
PODO_HUMAN	CD2AP_HUMAN	1.0000	1.0000	1.0000	0.1629	0.0566	1.6306	0.5018	0.0000	2.3518	0.004880381205350047
LY96_HUMAN	TLR4_HUMAN	1.0000	1.0000	1.0000	0.1629	0.1131	1.2229	1.0035	0.0000	2.5024	0.0038351645613530715
DNM3L_HUMAN	DNM3A_HUMAN	1.0000	1.0000	1.0000	0.1629	0.0000	1.6306	2.0071	0.0000	3.8005	0.007776581043828623
ORC3_HUMAN	ORC6_HUMAN	1.0000	1.0000	6.0000	0.9773	0.0162	2.0382	0.7526	0.0000	3.7843	0.001754747036695692
MIF_HUMAN	MIF_HUMAN	1.0000	1.0000	1.0000	0.1629	0.0162	5.2994	0.5018	0.0000	5.9802	0.0046355356078227015
STA5A_HUMAN	GCR_HUMAN	1.0000	1.0000	1.0000	0.1629	0.9937	2.0382	1.0035	0.0000	4.1983	0.00550866652480329
INHBA_HUMAN	INHBA_HUMAN	1.0000	1.0000	3.0000	0.4886	1.0826	4.0765	0.5018	0.0000	6.1494	0.002027303152845511
RXRA_HUMAN	RXRA_HUMAN	1.0000	1.0000	6.0357	2.0019	5.5179	2.4459	2.0071	0.0000	11.9727	0.006313355751758385
DLG2_HUMAN	NMDE2_HUMAN	1.0000	1.0000	6.0000	0.9773	1.6077	0.4076	1.0035	0.0000	3.9961	0.00277301536282759
LEF1_HUMAN	CTNB1_HUMAN	1.0000	1.0000	1.0000	0.1629	0.3636	0.4076	2.0071	0.0000	2.9411	0.009827534919062466
GSTP1_HUMAN	GSTP1_HUMAN	1.0000	1.0000	1.0000	1.3164	1.6481	4.8918	1.0035	0.0000	8.8597	0.004998473833618609
RB27A_HUMAN	SYTL4_HUMAN	1.0000	1.0000	1.0000	0.1629	0.9129	0.0000	1.0035	0.0000	2.0793	0.004590639996270384
P80C_HUMAN	P80C_HUMAN	1.0000	1.0000	3.0000	0.4886	0.0000	5.7070	2.0071	0.0000	8.2027	0.004123002984612958
EZH2_HUMAN	HDAC1_HUMAN	1.0000	1.0000	3.0000	0.4886	0.1293	3.6688	2.0071	0.0000	6.2938	0.007610531975383194
RB_HUMAN	ID2_HUMAN	1.0000	1.0000	1.0000	0.1629	0.1777	1.2229	2.0071	0.0000	3.5706	0.009863460878510151
EMID2_HUMAN	EMID2_HUMAN	1.0000	1.0000	3.0000	0.4886	0.6382	0.0000	0.5018	0.0000	1.6286	0.005032147058208346
YES_HUMAN	ADA12_HUMAN	1.0000	1.0000	1.0000	0.1629	2.3994	0.0000	0.5018	0.0000	3.0641	0.0011379406111851652
CCNB1_HUMAN	GA45B_HUMAN	1.0000	1.0000	3.0000	0.4886	0.1131	0.8153	0.7526	0.0000	2.1697	1.6861580644491724E-4
DPYL5_HUMAN	DPYL4_HUMAN	1.0000	1.0000	1.0000	0.1629	0.0727	0.0000	1.0035	0.0000	1.2391	0.004133646424965125
STRAP_HUMAN	TGFR1_HUMAN	1.0000	1.0000	1.0000	0.1629	2.3590	0.0000	0.5018	0.0000	3.0237	0.003747060442205885
LY86_HUMAN	CD180_HUMAN	1.0000	1.0000	1.0000	0.1629	0.0808	3.2612	1.0035	0.0000	4.5084	0.009682526384602102
GEMI_HUMAN	HXA10_HUMAN	1.0000	1.0000	1.0000	0.1629	0.1293	1.6306	0.2509	0.0000	2.1736	0.004014748225586239
Q96J28_HUMAN	STX8_HUMAN	1.0000	1.0000	1.0000	0.1629	0.1858	0.0000	1.2544	0.0000	1.6031	6.715666880600623E-4
DRAP1_HUMAN	FOXH1_HUMAN	1.0000	1.0000	1.0000	0.1629	0.0162	0.0000	0.2509	0.0000	0.4299	0.008900723411140907
NEUS_HUMAN	NEUS_HUMAN	1.0000	1.0000	1.0000	0.1629	0.0969	8.9682	2.0071	0.0000	11.2351	0.004488518524930727
EPHA4_HUMAN	EPHA4_HUMAN	1.0000	1.0000	4.1667	0.6787	8.4828	8.9682	2.0071	0.0000	20.1368	0.002297917152538306
BHLH2_HUMAN	BHLH2_HUMAN	1.0000	1.0000	3.0000	0.4886	4.6534	4.4841	2.0071	0.0000	11.6332	0.008735837695602659
ITCH_HUMAN	ITCH_HUMAN	1.0000	1.0000	8.0222	1.3067	1.2441	1.6306	2.0071	0.0000	6.1884	0.009816762021104881
MCM7_HUMAN	ORC3_HUMAN	1.0000	1.0000	6.0000	0.9773	0.0323	2.8535	2.0071	0.0000	5.8702	0.005684572687552909
GEMI_HUMAN	HXC8_HUMAN	1.0000	1.0000	1.0000	0.1629	0.1293	0.8153	0.2509	0.0000	1.3583	0.0011904377172470716
FZD8_HUMAN	FZD8_HUMAN	1.0000	1.0000	1.0000	0.1629	0.2262	7.3376	1.2544	0.0000	8.9811	0.005515936037697771
ZO1_HUMAN	OCLN_HUMAN	1.0000	1.0000	1.0000	0.1629	0.2181	0.0000	1.0035	0.0000	1.3845	0.0015422821382055584
TIE2_HUMAN	GRB7_HUMAN	1.0000	1.0000	1.0000	0.1629	12.6677	1.2229	1.0035	0.0000	15.0570	0.004422652395376738
IMB1_HUMAN	IMB1_HUMAN	1.0000	1.0000	6.4000	1.0424	2.0682	4.0765	3.0106	468.2593	478.4569	0.008647053420784367
NF2L2_HUMAN	E2AK3_HUMAN	1.0000	1.0000	1.0000	0.1629	0.9775	0.8153	1.7562	0.0000	3.7119	0.008507481071677217
MCM3_HUMAN	ORC4_HUMAN	1.0000	1.0000	6.0000	0.9773	0.0000	1.2229	2.0071	0.0000	4.2073	0.009350325211506597
GMEB2_HUMAN	GMEB2_HUMAN	1.0000	1.0000	3.0000	0.4886	0.0566	0.4076	2.0071	0.0000	2.9599	0.0012963864743432386
3BP1_HUMAN	SRC_HUMAN	1.0000	1.0000	1.0000	0.1629	2.6660	0.8153	0.2509	0.0000	3.8951	0.003706303596452534
EPS8_HUMAN	EPS8_HUMAN	1.0000	1.0000	4.1667	0.6787	3.2316	2.8535	1.0035	0.0000	7.7673	0.0030337441333099556
PKD2_HUMAN	PKD1_HUMAN	1.0000	1.0000	1.0000	0.1629	0.5817	0.0000	1.2544	0.0000	1.9990	0.00793696572246978
TERT_HUMAN	PINX1_HUMAN	1.0000	1.0000	1.0000	0.1629	0.0000	0.0000	2.0071	0.0000	2.1699	0.005983080332761976
SGCG_HUMAN	SGCD_HUMAN	1.0000	1.0000	6.0000	0.9773	0.0889	0.0000	3.0106	0.0000	4.0767	0.006819084396203006
CLD1_HUMAN	ZO1_HUMAN	1.0000	1.0000	1.0000	0.1629	0.4443	0.0000	2.2579	0.0000	2.8652	0.007236687818010168
PRDX3_HUMAN	PRDX3_HUMAN	1.0000	1.0000	1.0000	0.1629	0.0969	5.2994	2.0071	0.0000	7.5663	0.006916141887302953
GA45B_HUMAN	PCNA_HUMAN	1.0000	1.0000	1.0000	0.1629	0.0969	0.8153	2.0071	0.0000	3.0822	3.399018800815745E-4
ILK1_HUMAN	PARVA_HUMAN	1.0000	1.0000	3.0000	0.4886	0.4524	0.4076	0.5018	0.0000	1.8505	0.005566280934336976
TF65_HUMAN	TF65_HUMAN	1.0000	1.0000	7.2727	1.1846	1.1391	0.0000	2.7597	0.0000	5.0834	0.008940916546517599
SRC_HUMAN	SRC_HUMAN	1.0000	1.0000	8.4000	1.3682	41.4043	1.6306	1.0035	0.0000	45.4066	0.007623507555852877
LNX2_HUMAN	LNX2_HUMAN	1.0000	1.0000	1.0000	0.1629	2.4479	0.0000	0.2509	0.0000	2.8617	4.610973474364899E-5
TSNAX_HUMAN	TSN_HUMAN	1.0000	1.0000	1.0000	0.3317	0.0485	1.2229	0.7526	0.0000	2.3557	0.005566801165158021
HYES_HUMAN	HYES_HUMAN	1.0000	1.0000	1.0000	0.1629	0.1697	7.3376	1.2544	0.0000	8.9246	0.0049364993123071155
TIE2_HUMAN	DOK2_HUMAN	1.0000	1.0000	1.0000	0.1629	3.8375	0.8153	1.0035	0.0000	5.8192	0.006211302810102602
GCR_HUMAN	STA5B_HUMAN	1.0000	1.0000	1.0000	0.1629	0.9937	0.4076	1.0035	0.0000	2.5678	0.0018070027274512768
ZPR1_HUMAN	ZPR1_HUMAN	1.0000	1.0000	1.0000	0.1629	0.0162	0.8153	2.5088	0.0000	3.5031	0.003379292040372753
CCNB1_HUMAN	CDC2_HUMAN	1.0000	1.0000	4.9000	0.7981	3.0296	6.9300	1.0035	0.0000	11.7612	0.003431698527153877
BAD_HUMAN	BCLW_HUMAN	1.0000	1.0000	3.0000	0.4886	0.0000	0.4076	2.0071	0.0000	2.9033	0.00454943907903319
MAX_HUMAN	MAX_HUMAN	1.0000	1.0000	5.4000	0.8795	2.4075	4.4841	2.0071	0.0000	9.7782	0.004121607256313019
SH21A_HUMAN	SLAF1_HUMAN	1.0000	1.0000	1.0000	0.1629	0.0485	2.4459	0.5018	0.0000	3.1590	0.006765279641689174
APC_HUMAN	CTNB1_HUMAN	1.0000	1.0000	1.0000	0.1629	0.9291	0.0000	2.0071	0.0000	3.0990	0.00469422535340465
HAND1_HUMAN	HAND1_HUMAN	1.0000	1.0000	7.0000	1.1402	2.4075	2.0382	2.0071	0.0000	7.5929	0.003543700877087741
RHPN1_HUMAN	Q9BZX4_HUMAN	1.0000	1.0000	1.0000	0.1629	0.0566	0.0000	0.7526	0.0000	0.9721	0.009664945988032827
ACVL1_HUMAN	TGFR1_HUMAN	1.0000	1.0000	1.0000	0.1629	9.5735	0.4076	2.0071	0.0000	12.1511	0.007808420492153447
MYRIP_HUMAN	RB27A_HUMAN	1.0000	1.0000	1.0000	0.1629	0.0000	0.0000	1.0035	0.0000	1.1664	0.003229712332285287
EGR1_HUMAN	EGR1_HUMAN	1.0000	1.0000	1.0000	0.1629	2.0924	6.1147	2.0071	0.0000	10.3771	0.003140167725733042
PTEN_HUMAN	PTEN_HUMAN	1.0000	1.0000	1.0000	0.1629	0.0162	5.2994	1.0035	0.0000	6.4820	0.006447055473208412
SPRE2_HUMAN	KIT_HUMAN	1.0000	1.0000	1.0000	0.1629	0.4605	0.0000	0.5018	0.0000	1.1251	0.006074005852221747
ABEC1_HUMAN	ABEC1_HUMAN	1.0000	1.0000	1.0000	0.1629	0.0969	0.8153	2.0071	0.0000	3.0822	0.007238675458111143
O75807_HUMAN	KIF3A_HUMAN	1.0000	1.0000	1.0000	0.1629	0.0000	0.0000	0.2509	0.0000	0.4138	0.009505662839150024
Q96HX4_HUMAN	Q96HX4_HUMAN	1.0000	1.0000	5.4000	1.7910	0.0646	1.2229	0.2509	0.0000	3.3295	0.003084755162944426
BMPER_HUMAN	BMP6_HUMAN	1.0000	0.4380	4.1667	0.6053	0.4363	0.0000	0.2509	0.0000	1.2924	0.0022448189899550984
TNF11_HUMAN	TNF11_HUMAN	1.0000	1.0000	1.0000	0.1629	0.1131	4.0765	2.0071	0.0000	6.3595	0.007548317442574016
CD3E_HUMAN	CD3D_HUMAN	1.0000	1.0000	1.0000	0.1629	0.1050	2.8535	1.7562	0.0000	4.8776	0.0026572403419450772
PTPS_HUMAN	PTPS_HUMAN	1.0000	1.0000	9.3462	3.0999	0.0485	1.6306	1.0035	0.0000	5.7825	7.58489554314904E-4
NPHN_HUMAN	FYN_HUMAN	1.0000	1.0000	1.0000	0.1629	13.1767	0.0000	0.5018	0.0000	13.8413	0.007483890936785964
TF65_HUMAN	NFKB1_HUMAN	1.0000	1.0000	3.0000	0.4886	2.3267	0.0000	2.0071	0.0000	4.8224	0.008733098632112487
SYTL5_HUMAN	RB27A_HUMAN	1.0000	1.0000	1.0000	0.1629	0.9129	0.0000	1.0035	0.0000	2.0793	0.007159421943321499
PK3CA_HUMAN	P55G_HUMAN	1.0000	1.0000	1.0000	0.1629	0.7271	0.0000	0.2509	0.0000	1.1409	7.254034734276427E-4
OCLN_HUMAN	TGFR1_HUMAN	1.0000	1.0000	3.0000	0.4886	0.1212	0.4076	1.0035	0.0000	2.0210	1.5165888004466498E-4
MIP2B_HUMAN	MIP2B_HUMAN	1.0000	1.0000	1.0000	0.1629	0.1697	4.0765	0.7526	0.0000	5.1616	0.009718083358626084
MIP2A_HUMAN	MIP2A_HUMAN	0.7050	0.7050	1.0000	0.1148	0.1697	8.1529	1.0035	0.0000	9.4409	0.0044161030626263045
GROA_HUMAN	GROA_HUMAN	0.6790	0.6790	1.0000	0.1106	0.1697	5.2994	0.7526	0.0000	6.3323	0.0016211278918394146
PLAP_HUMAN	HDAC6_HUMAN	1.0000	1.0000	1.0000	0.1629	0.2747	0.0000	1.0035	0.0000	1.4411	0.00944448447439999
NQO1_HUMAN	NQO1_HUMAN	1.0000	1.0000	3.0000	0.4886	0.0242	2.8535	2.0071	0.0000	5.3734	0.00980164475348085
CCNB1_HUMAN	PTC1_HUMAN	1.0000	1.0000	1.0000	0.1629	0.0323	0.4076	0.5018	0.0000	1.1046	0.007554743543734596
CDC2_HUMAN	GA45G_HUMAN	1.0000	1.0000	3.0000	0.4886	0.1858	0.4076	2.0071	0.0000	3.0891	0.00520659352722427
ORC3_HUMAN	ORC2_HUMAN	1.0000	1.0000	9.6000	1.5636	0.0162	4.4841	2.0071	0.0000	8.0710	0.00502343652952678
CTNB1_HUMAN	CTNB1_HUMAN	1.0000	1.0000	8.5333	1.3899	1.0503	2.8535	2.0071	0.0000	7.3007	0.008739191561756832
GEMI_HUMAN	HXC9_HUMAN	1.0000	1.0000	1.0000	0.1629	0.1454	0.0000	0.2509	0.0000	0.5592	0.008933670751801551
SIAH1_HUMAN	SIAH1_HUMAN	1.0000	1.0000	12.6582	4.1984	0.0323	0.8153	1.0035	0.0000	6.0496	0.002702505012861485
CBPE_HUMAN	BDNF_HUMAN	1.0000	1.0000	1.0000	0.1629	0.0162	3.2612	0.2509	0.0000	3.6911	0.002766703271184994
GA45B_HUMAN	CDC2_HUMAN	1.0000	1.0000	3.0000	0.4886	0.1858	1.2229	2.0071	0.0000	3.9044	0.00629715791335673
PCNA_HUMAN	GA45A_HUMAN	1.0000	1.0000	1.0000	0.1629	0.0969	2.8535	2.0071	0.0000	5.1204	0.0058990166566677315
ORC1_HUMAN	ORC4_HUMAN	1.0000	1.0000	19.0476	3.1025	0.0000	1.2229	2.0071	0.0000	6.3324	0.006402948508493691
RAB15_HUMAN	RP3A_HUMAN	1.0000	1.0000	1.0000	0.1629	0.9129	5.7070	1.7562	0.0000	8.5390	0.009405949388587024
DLG2_HUMAN	DLG2_HUMAN	1.0000	1.0000	10.0000	1.6288	7.5214	4.8918	1.0035	0.0000	15.0455	0.007516574022138253
VEGFD_HUMAN	VEGFD_HUMAN	1.0000	1.0000	3.0000	0.4886	0.1777	4.0765	0.7526	0.0000	5.4955	0.0025760195963058664
CBX5_HUMAN	CBX5_HUMAN	1.0000	1.0000	4.9000	0.7981	0.5736	2.4459	3.2615	0.0000	7.0790	0.0028709237757865045
EFNB1_HUMAN	SRC_HUMAN	1.0000	1.0000	1.0000	0.1629	0.5413	0.0000	0.5018	0.0000	1.2059	0.002996382207209254
FYN_HUMAN	FYN_HUMAN	1.0000	1.0000	7.6522	1.2464	41.4043	3.6688	1.0035	468.2593	515.5823	0.004818115671906239
PERQ1_HUMAN	IGF1R_HUMAN	1.0000	1.0000	1.0000	0.1629	0.0646	0.0000	0.2509	0.0000	0.4784	0.004200124025451225
DCOR_HUMAN	DCOR_HUMAN	1.0000	1.0000	4.1667	0.6787	0.0969	9.7835	1.0035	0.0000	11.5626	0.0046924275920871995
TGFR1_HUMAN	TGFB1_HUMAN	1.0000	1.0000	1.0000	0.1629	2.1490	0.4076	0.2509	0.0000	2.9704	0.0019222531231267003
RASA1_HUMAN	DOK2_HUMAN	1.0000	1.0000	1.0000	0.1629	8.6202	0.4076	0.5018	0.0000	9.6925	0.007035605956346867
S10A9_HUMAN	S10A9_HUMAN	1.0000	1.0000	3.0000	0.4886	1.8581	9.3759	1.0035	0.0000	12.7262	0.005776511861288251
I10R2_HUMAN	UCN3_HUMAN	1.0000	1.0000	1.0000	0.1629	0.0000	0.0000	0.2509	0.0000	0.4138	0.007502037037946854
PPRB_HUMAN	GATA1_HUMAN	1.0000	1.0000	1.0000	0.1629	0.0000	0.8153	2.0071	0.0000	2.9852	0.002453964653158802
CSF1R_HUMAN	SOCS1_HUMAN	1.0000	1.0000	1.0000	0.1629	9.4200	0.4076	0.5018	0.0000	10.4923	0.00848252598973424
CCNB1_HUMAN	GA45G_HUMAN	1.0000	1.0000	3.0000	0.4886	0.1131	0.8153	0.7526	0.0000	2.1697	0.008702403298261052
TBX19_HUMAN	STF1_HUMAN	1.0000	1.0000	1.0000	0.1629	0.0323	1.2229	2.0071	0.0000	3.4252	0.0077917762340860355
BCL2_HUMAN	BAG1_HUMAN	1.0000	1.0000	1.0000	0.1629	0.1293	0.4076	1.7562	0.0000	2.4560	0.0037499127281531166
IL11_HUMAN	IL6RB_HUMAN	1.0000	1.0000	1.0000	0.1629	0.0404	0.4076	0.2509	0.0000	0.8618	0.008236160738817269
ONCM_HUMAN	IL6RB_HUMAN	1.0000	1.0000	1.0000	0.1629	0.0727	0.8153	0.2509	0.0000	1.3018	0.007394671091572008
TIE2_HUMAN	ANGP2_HUMAN	1.0000	1.0000	1.0000	0.1629	0.2262	1.2229	0.2509	0.0000	1.8629	0.004876370955000277
TIE2_HUMAN	ANGP1_HUMAN	1.0000	1.0000	1.0000	0.1629	0.2262	0.0000	0.2509	0.0000	0.6400	0.009635643448674146
TNR4_HUMAN	TNFL4_HUMAN	1.0000	1.0000	1.0000	0.1629	0.3232	0.0000	2.0071	0.0000	2.4931	9.6659512230298E-4
CCND1_HUMAN	CDK6_HUMAN	1.0000	1.0000	3.0000	0.4886	3.0296	0.8153	2.0071	0.0000	6.3406	0.002936010319953184
CDK2_HUMAN	CCND1_HUMAN	1.0000	1.0000	4.1667	0.6787	3.0296	0.4076	2.0071	0.0000	6.1229	0.007311827392180831
GMCL1_HUMAN	GMCL1_HUMAN	1.0000	1.0000	6.9429	9.1394	0.4605	0.4076	2.0071	0.0000	12.0146	0.00849485967547261
ASC_HUMAN	ASC_HUMAN	1.0000	1.0000	1.0000	0.1629	0.7756	8.1529	1.0035	0.0000	10.0949	0.005842842955586501
FOSB_HUMAN	JUNB_HUMAN	1.0000	1.0000	1.0000	0.1629	0.7029	3.6688	1.2544	0.0000	5.7890	0.0022861134142328587
FOS_HUMAN	JUNB_HUMAN	1.0000	1.0000	1.0000	0.1629	0.7029	3.6688	1.2544	0.0000	5.7890	5.0604047178731684E-5
PCGF4_HUMAN	PCGF4_HUMAN	1.0000	1.0000	6.6667	1.0859	0.8968	4.0765	2.0071	0.0000	8.0661	0.0061712625773757655
TNFL9_HUMAN	TNR9_HUMAN	1.0000	1.0000	1.0000	0.1629	0.3232	0.0000	1.0035	0.0000	1.4896	0.00931597831204267
SRC_HUMAN	NMDE2_HUMAN	1.0000	1.0000	6.0000	0.9773	0.7675	0.4076	0.5018	0.0000	2.6542	0.009699999599657668
NMDE2_HUMAN	PTN11_HUMAN	1.0000	1.0000	3.0000	0.4886	0.2262	0.0000	0.5018	0.0000	1.2166	0.003665460975037972
PLCG1_HUMAN	NMDE2_HUMAN	1.0000	1.0000	3.0000	0.4886	1.2038	0.0000	0.5018	0.0000	2.1942	0.0019071688256142116
PK3CA_HUMAN	NMDE2_HUMAN	1.0000	1.0000	3.0000	0.4886	0.1212	0.0000	1.0035	0.0000	1.6133	9.092104105608256E-4
ACTN2_HUMAN	NMDE2_HUMAN	1.0000	1.0000	6.0000	0.9773	0.3474	0.4076	0.5018	0.0000	2.2341	0.00165385389704233
AKT1_HUMAN	TRIB3_HUMAN	1.0000	1.0000	1.0000	0.1629	11.9325	0.8153	0.7526	0.0000	13.6633	0.0010854142675427913
PRI2_HUMAN	PRI1_HUMAN	1.0000	1.0000	1.0000	1.3164	0.0323	0.0000	2.0071	468.2593	471.6150	0.004034296416376617
DPOA2_HUMAN	PRI1_HUMAN	1.0000	1.0000	6.0000	0.9773	0.0323	4.0765	2.0071	0.0000	7.0931	0.008537425895151395
PRI2_HUMAN	DPOA2_HUMAN	1.0000	1.0000	6.0000	0.9773	0.0323	0.0000	2.0071	0.0000	3.0166	0.007799432433744531
SIAH1_HUMAN	DAB1_HUMAN	1.0000	1.0000	1.0000	0.1629	0.0162	0.0000	1.0035	0.0000	1.1826	4.6103898984088063E-4
WASP_HUMAN	BTK_HUMAN	1.0000	1.0000	1.0000	0.1629	3.8375	4.4841	1.0035	0.0000	9.4880	3.8406574192084155E-4
MYH9_HUMAN	NMDZ1_HUMAN	1.0000	1.0000	3.0000	0.4886	0.4847	0.0000	0.5018	0.0000	1.4751	0.0013337975709171567
DLG3_HUMAN	NMDE2_HUMAN	1.0000	1.0000	3.0000	0.4886	1.6077	0.0000	1.0035	0.0000	3.0999	0.008251294884736294
LIN7A_HUMAN	NMDE2_HUMAN	1.0000	1.0000	1.0000	0.1629	0.7756	0.0000	0.2509	0.0000	1.1893	0.005012702768371022
S12A2_HUMAN	STK39_HUMAN	1.0000	1.0000	1.0000	0.1629	0.0889	0.4076	0.5018	0.0000	1.1612	0.00819921438562433
NMDZ1_HUMAN	DLG4_HUMAN	1.0000	1.0000	6.0000	0.9773	2.6095	2.4459	1.0035	0.0000	7.0362	0.0034786376263462827
NMDZ1_HUMAN	KPCE_HUMAN	1.0000	1.0000	9.6000	1.5636	2.3025	0.0000	0.5018	0.0000	4.3679	0.0018568258832355245
DLG3_HUMAN	NMDZ1_HUMAN	1.0000	1.0000	3.0000	0.4886	2.6095	0.0000	1.0035	0.0000	4.1016	0.0020141262948549232
NMDZ1_HUMAN	CTRO_HUMAN	1.0000	1.0000	3.0000	0.4886	2.2863	2.0382	0.5018	0.0000	5.3150	0.009705478956299815
NMDZ1_HUMAN	NF1_HUMAN	1.0000	1.0000	3.0000	0.4886	0.1131	0.0000	0.5018	0.0000	1.1035	0.0021057531245158956
KS6A3_HUMAN	NMDZ1_HUMAN	1.0000	1.0000	3.0000	0.4886	1.5108	0.0000	0.5018	0.0000	2.5012	0.0010072138521458362
DYN1_HUMAN	NMDZ1_HUMAN	1.0000	1.0000	3.0000	0.4886	0.5090	3.6688	0.5018	0.0000	5.1682	0.0034250145729606786
ACTN2_HUMAN	NMDZ1_HUMAN	1.0000	1.0000	6.0000	0.9773	0.5494	0.8153	0.5018	0.0000	2.8437	0.002441548396411973
NMDZ1_HUMAN	CTNB1_HUMAN	1.0000	1.0000	6.0000	0.9773	0.2020	0.0000	1.0035	0.0000	2.1828	0.006004137018999448
NMDZ1_HUMAN	NMDE1_HUMAN	1.0000	1.0000	8.1000	1.3193	0.7352	2.0382	2.0071	0.0000	6.0998	0.0060182550969305575
DLG2_HUMAN	NMDZ1_HUMAN	1.0000	1.0000	6.0000	0.9773	2.6095	2.0382	1.0035	0.0000	6.6285	1.103094343149702E-4
DUS4_HUMAN	NMDZ1_HUMAN	1.0000	1.0000	3.0000	0.4886	0.1131	0.8153	0.5018	0.0000	1.9188	0.007947448197098594
NMDZ1_HUMAN	CLH1_HUMAN	1.0000	1.0000	3.0000	0.4886	0.1697	0.0000	0.7526	0.0000	1.4109	0.009537905849570944
NMDZ1_HUMAN	NMDZ1_HUMAN	1.0000	1.0000	16.9504	2.7609	1.4704	4.0765	2.7597	0.0000	11.0674	0.006143058515714203
PLCG1_HUMAN	EPOR_HUMAN	1.0000	1.0000	1.0000	0.1629	4.6777	0.0000	0.5018	0.0000	5.3423	6.996090016136435E-5
EPOR_HUMAN	PLCG2_HUMAN	1.0000	1.0000	1.0000	0.1629	4.6777	0.0000	0.5018	0.0000	5.3423	0.008475969657801416
DAPK3_HUMAN	DAPK3_HUMAN	1.0000	1.0000	4.9000	0.7981	7.6830	1.2229	2.0071	0.0000	11.7111	0.007974979472496117
EZH2_HUMAN	O75530_HUMAN	1.0000	1.0000	33.6842	11.1722	0.2747	2.8535	2.0071	0.0000	16.3075	0.004874421806793781
P85A_HUMAN	CTNB1_HUMAN	1.0000	1.0000	1.0000	0.1629	0.8483	0.8153	1.0035	0.0000	2.8300	0.008651928007338458
PLCG1_HUMAN	SOS1_HUMAN	1.0000	1.0000	3.0000	0.4886	12.9828	0.4076	1.0035	0.0000	14.8826	0.009018701861998811
CIKS_HUMAN	TRAF6_HUMAN	1.0000	1.0000	1.0000	0.1629	0.0000	0.0000	0.2509	0.0000	0.4138	0.006245066626576264
PK3CA_HUMAN	P85A_HUMAN	1.0000	1.0000	1.0000	0.1629	1.5188	1.6306	1.0035	0.0000	4.3158	0.004352865773861523
CBX5_HUMAN	TIF1A_HUMAN	1.0000	1.0000	1.0000	0.1629	0.8725	0.4076	2.0071	0.0000	3.4501	0.005332459698133567
NMDE2_HUMAN	NMDE2_HUMAN	1.0000	1.0000	14.4146	2.3478	0.2908	2.0382	2.0071	0.0000	6.6840	0.0011276945499780766
IL2RG_HUMAN	IL4_HUMAN	1.0000	1.0000	1.0000	0.1629	0.0000	0.0000	0.2509	0.0000	0.4138	0.0030401056117194303
GAN_HUMAN	MAP1B_HUMAN	1.0000	1.0000	1.0000	0.1629	0.0485	0.0000	2.0071	0.0000	2.2184	0.007417000369281126
NFKB1_HUMAN	HDAC1_HUMAN	1.0000	1.0000	3.0000	0.4886	0.2343	1.2229	2.0071	0.0000	3.9529	0.007321527099355265
TF65_HUMAN	HDAC1_HUMAN	1.0000	1.0000	3.0000	0.4886	0.1212	0.0000	2.7597	0.0000	3.3695	0.005765714522877156
MYD88_HUMAN	MYD88_HUMAN	1.0000	1.0000	6.4222	1.0460	1.2280	4.8918	2.0071	0.0000	9.1728	0.006125385933635363
TF65_HUMAN	IKBB_HUMAN	1.0000	1.0000	1.0000	0.1629	0.9048	0.0000	2.0071	0.0000	3.0748	0.006116114676412646
TRAF6_HUMAN	TNR5_HUMAN	1.0000	1.0000	1.0000	0.1629	1.5027	0.0000	0.5018	0.0000	2.1673	0.004987606808751701
O75525_HUMAN	ANM1_HUMAN	1.0000	1.0000	1.0000	0.1629	0.0000	0.0000	2.0071	0.0000	2.1699	0.004732524856682436
SIN3A_HUMAN	NCOR1_HUMAN	1.0000	1.0000	4.1667	0.6787	0.1131	0.0000	2.0071	0.0000	2.7988	0.002747152045877378
NCK1_HUMAN	DOK1_HUMAN	1.0000	1.0000	1.0000	0.1629	6.6974	0.0000	0.2509	0.0000	7.1112	0.0023505754457529117
TOLIP_HUMAN	TOM1_HUMAN	1.0000	1.0000	1.0000	0.1629	0.1050	0.4076	1.0035	0.0000	1.6791	0.007894849474588204
TOLIP_HUMAN	IL1AP_HUMAN	1.0000	1.0000	1.0000	0.1629	0.1050	0.0000	2.0071	0.0000	2.2750	0.00409156139631059
PLSL_HUMAN	PLSL_HUMAN	1.0000	1.0000	5.4000	0.8795	1.7127	8.5606	1.2544	0.0000	12.4072	0.0011025727925479433
MOS2L_HUMAN	MOS2L_HUMAN	1.0000	1.0000	1.0000	0.1629	8.0790e-3	2.4459	0.2509	0.0000	2.8677	0.009713825895730492
TCPH_HUMAN	TCPH_HUMAN	1.0000	1.0000	3.0000	0.4886	0.2908	6.1147	1.0035	0.0000	7.8977	0.0031069879861500547
STX7_HUMAN	ENP2_HUMAN	1.0000	1.0000	1.0000	0.1629	0.0727	0.0000	0.5018	0.0000	0.7374	0.008460840054080338
TRAF3_HUMAN	TNR4_HUMAN	1.0000	1.0000	1.0000	0.1629	1.5027	0.0000	0.5018	0.0000	2.1673	0.004980533430267997
IL2RG_HUMAN	IL2_HUMAN	1.0000	1.0000	1.0000	0.1629	0.0000	0.0000	0.2509	0.0000	0.4138	0.005580482472135932
ILRL1_HUMAN	MYD88_HUMAN	1.0000	1.0000	1.0000	0.1629	0.6948	0.4076	0.5018	0.0000	1.7671	0.009336172705314167
ADT1_HUMAN	KPCE_HUMAN	1.0000	1.0000	3.0000	0.4886	0.2504	0.0000	1.0035	0.0000	1.7426	0.002033875723797082
KPCE_HUMAN	VDAC1_HUMAN	1.0000	1.0000	3.0000	0.4886	0.0808	0.0000	1.0035	0.0000	1.5730	0.003886791303050402
BCA1_HUMAN	FAK1_HUMAN	1.0000	1.0000	3.0000	0.4886	4.8312	0.0000	1.0035	0.0000	6.3233	0.009018221699566313
TNR1A_HUMAN	FADD_HUMAN	1.0000	1.0000	1.0000	0.1629	0.9210	4.0765	0.5018	0.0000	5.6621	0.0015012476926041785
TNR1A_HUMAN	RIPK1_HUMAN	1.0000	1.0000	1.0000	0.1629	1.5350	1.6306	0.2509	0.0000	3.5793	7.608516420832012E-4
M3K1_HUMAN	IKKB_HUMAN	1.0000	1.0000	1.0000	0.1629	8.3051	2.8535	0.2509	0.0000	11.5724	0.005234606920611168
WASP_HUMAN	WASIP_HUMAN	1.0000	1.0000	3.0000	0.4886	0.2908	4.8918	2.2579	0.0000	7.9292	0.0031968643404264017
HAND2_HUMAN	HAND1_HUMAN	1.0000	1.0000	3.0000	0.4886	2.4075	0.8153	0.2509	0.0000	3.9623	3.088101599571269E-4
FYN_HUMAN	BCA1_HUMAN	1.0000	1.0000	3.0000	0.4886	12.8535	0.0000	1.0035	0.0000	14.3457	2.4722755999132093E-4
DMD_HUMAN	SNTA1_HUMAN	0.2380	1.0000	3.0000	0.9399	1.6562	0.0000	1.0035	0.0000	3.5996	0.0035120473635811868
DMD_HUMAN	SNTB2_HUMAN	0.3580	1.0000	3.0000	1.4138	1.6562	0.0000	2.0071	0.0000	5.0770	6.262567376009398E-4
HIPK2_HUMAN	NLK_HUMAN	1.0000	1.0000	3.0000	0.4886	7.6830	2.0382	2.0071	0.0000	12.2169	5.817237776589956E-4
WASIP_HUMAN	SRC8_HUMAN	1.0000	1.0000	1.0000	0.1629	0.8240	0.0000	2.0071	0.0000	2.9940	0.005616432521614435
TNAP1_HUMAN	TNAP1_HUMAN	0.2890	0.2890	5.4000	0.5176	0.3232	1.2229	0.2509	0.0000	2.3146	0.0037297326800257258
TAF11_HUMAN	TAF13_HUMAN	1.0000	1.0000	3.0000	0.9950	0.0404	0.0000	3.2615	0.0000	4.2969	0.0057752562617619865
FKBP4_HUMAN	GCR_HUMAN	1.0000	1.0000	1.0000	0.1629	0.4039	0.0000	1.0035	0.0000	1.5703	2.3358393146949986E-4
TYRP1_HUMAN	TYRP1_HUMAN	1.0000	1.0000	3.0000	0.4886	0.0404	2.8535	2.0071	0.0000	5.3896	0.0028352335638110347
ARHG7_HUMAN	GIT2_HUMAN	1.0000	1.0000	1.0000	0.1629	1.8339	0.0000	0.7526	0.0000	2.7494	0.002907875680997396
LRP8_HUMAN	DAB1_HUMAN	1.0000	1.0000	1.0000	0.1629	0.0000	0.0000	0.5018	0.0000	0.6646	0.002407335057298684
DAB1_HUMAN	LDLR_HUMAN	1.0000	1.0000	1.0000	0.1629	1.0341	0.4076	0.5018	0.0000	2.1064	0.00902396269709749
VLDLR_HUMAN	DAB1_HUMAN	1.0000	1.0000	1.0000	0.1629	1.0341	0.4076	0.5018	0.0000	2.1064	0.005814835501652471
TIF1B_HUMAN	CAF1A_HUMAN	1.0000	1.0000	3.0000	0.4886	0.0000	3.2612	2.0071	0.0000	5.7569	0.003879042496855719
TNR14_HUMAN	TRAF5_HUMAN	1.0000	1.0000	1.0000	0.1629	1.5027	3.2612	0.5018	0.0000	5.4285	0.00231401066903242
TPD52_HUMAN	TPD52_HUMAN	1.0000	1.0000	1.0000	0.1629	0.1131	7.3376	2.0071	0.0000	9.6207	0.0025280852752917805
SH22A_HUMAN	LCK_HUMAN	1.0000	1.0000	1.0000	0.1629	15.2125	2.0382	1.0035	0.0000	18.4172	0.009977709361673422
AKT1_HUMAN	PEPL_HUMAN	1.0000	1.0000	1.0000	0.1629	0.1373	1.2229	1.0035	0.0000	2.5267	2.6314227531682555E-4
NMDZ1_HUMAN	ZO1_HUMAN	1.0000	1.0000	3.0000	0.4886	2.0682	0.0000	1.0035	0.0000	3.5604	0.008035523139507342
FUS_HUMAN	NMDZ1_HUMAN	1.0000	1.0000	3.0000	0.4886	0.1131	0.0000	0.5018	0.0000	1.1035	0.0021159266873412353
DTBP1_HUMAN	DTNB_HUMAN	1.0000	1.0000	1.0000	0.1629	0.0485	0.0000	1.0035	0.0000	1.2149	9.196090966693305E-4
VIME_HUMAN	PEPL_HUMAN	1.0000	1.0000	1.0000	0.1629	0.1293	2.0382	2.0071	0.0000	4.3374	1.1372786374452715E-4
CD4_HUMAN	LCK_HUMAN	1.0000	1.0000	3.0000	0.4886	4.1364	3.2612	1.0035	0.0000	8.8897	0.004628877034483345
CD8A_HUMAN	LCK_HUMAN	1.0000	1.0000	3.0000	0.4886	1.6562	3.6688	1.0035	0.0000	6.8171	0.006159532202968868
SHC1_HUMAN	CBL_HUMAN	1.0000	1.0000	3.0000	0.4886	2.7549	0.0000	1.0035	0.0000	4.2471	0.006298180410710851
NKX25_HUMAN	JARD2_HUMAN	1.0000	1.0000	3.0000	0.4886	0.1293	0.0000	2.0071	0.0000	2.6250	0.008439772358394463
SH3G2_HUMAN	PDC6I_HUMAN	1.0000	1.0000	1.0000	0.1629	0.1373	0.0000	1.0035	0.0000	1.3037	0.004576571910734403
SH3G1_HUMAN	PDC6I_HUMAN	1.0000	1.0000	1.0000	0.1629	0.1373	3.2612	1.0035	0.0000	4.5649	0.0011737070303359553
SSNA1_HUMAN	SSNA1_HUMAN	1.0000	1.0000	3.0000	0.4886	0.0000	2.4459	2.0071	0.0000	4.9416	1.4402939216092702E-4
PBX1_HUMAN	HXA9_HUMAN	1.0000	1.0000	1.0000	0.1629	2.1651	1.2229	2.0071	0.0000	5.5580	0.005574661587817434
FLT3_HUMAN	SOCS1_HUMAN	1.0000	1.0000	1.0000	0.1629	8.6686	0.0000	0.5018	0.0000	9.3333	0.005525046150602896
PHC1_HUMAN	GEMI_HUMAN	1.0000	1.0000	1.0000	0.1629	0.0323	1.6306	0.2509	0.0000	2.0767	0.004144039279172389
PRIO_HUMAN	DPP6_HUMAN	1.0000	1.0000	1.0000	0.1629	0.0646	6.9300	1.0035	0.0000	8.1610	0.001417060174510505
PRIO_HUMAN	CNTN1_HUMAN	1.0000	1.0000	1.0000	0.1629	0.5170	2.4459	1.0035	0.0000	4.1293	0.009194219463159852
PRIO_HUMAN	CLUS_HUMAN	1.0000	1.0000	1.0000	0.1629	0.0323	6.5223	0.2509	0.0000	6.9684	0.002700063110468296
NCAM2_HUMAN	PRIO_HUMAN	1.0000	1.0000	1.0000	0.1629	0.5170	0.0000	1.0035	0.0000	1.6835	0.008907552365821822
PRIO_HUMAN	SPRL1_HUMAN	1.0000	1.0000	1.0000	0.1629	0.0162	6.1147	0.2509	0.0000	6.5446	0.0028203544252544633
PRIO_HUMAN	CSTN1_HUMAN	1.0000	1.0000	1.0000	0.1629	0.0323	6.1147	1.0035	0.0000	7.3134	0.00267816659205136
SIP1_HUMAN	SMAD1_HUMAN	1.0000	1.0000	1.0000	0.1629	0.6221	0.0000	2.0071	0.0000	2.7920	0.006566973377216628
41_HUMAN	MLE1_HUMAN	1.0000	1.0000	1.0000	0.1629	0.1373	2.0382	2.2579	0.0000	4.5964	1.251108328293249E-4
NICA_HUMAN	APH1A_HUMAN	1.0000	1.0000	1.0000	0.1629	0.0242	0.4076	2.0071	0.0000	2.6018	0.0016358105706516502
PSN1_HUMAN	APH1A_HUMAN	1.0000	1.0000	1.0000	0.1629	0.0404	0.4076	2.0071	0.0000	2.6180	0.0014644841377024253
PRIO_HUMAN	APOE_HUMAN	1.0000	1.0000	1.0000	0.1629	0.0323	5.2994	1.0035	0.0000	6.4981	0.001586986637481328
LSAMP_HUMAN	PRIO_HUMAN	1.0000	1.0000	1.0000	0.1629	0.4039	1.6306	1.0035	0.0000	3.2009	0.008121029836826143
PRIO_HUMAN	GRP78_HUMAN	1.0000	1.0000	1.0000	0.1629	0.0323	0.4076	2.0071	0.0000	2.6099	0.0016602181444556096
SIP1_HUMAN	SMAD2_HUMAN	1.0000	1.0000	1.0000	0.1629	0.6221	0.4076	2.0071	0.0000	3.1997	0.0020637390486523965
RAD51_HUMAN	BRCA2_HUMAN	1.0000	1.0000	1.0000	0.1629	0.0162	2.0382	2.0071	0.0000	4.2243	0.003766292265725474
VAV_HUMAN	SOCS1_HUMAN	1.0000	1.0000	3.0000	0.4886	14.6632	0.4076	1.0035	0.0000	16.5630	0.006664170320426289
TRAF3_HUMAN	TNR5_HUMAN	1.0000	1.0000	1.0000	0.1629	1.5027	0.0000	0.5018	0.0000	2.1673	0.0041973959612768
VAV2_HUMAN	SOCS1_HUMAN	1.0000	1.0000	3.0000	0.4886	15.2125	0.4076	1.0035	0.0000	17.1124	0.005480498602371854
FYN_HUMAN	SOCS1_HUMAN	1.0000	1.0000	1.0000	0.1629	16.0528	0.4076	1.0035	0.0000	17.6268	0.003103069245372112
SOCS1_HUMAN	ITK_HUMAN	1.0000	1.0000	1.0000	0.1629	19.7529	0.0000	1.0035	0.0000	20.9193	0.003626125864609777
VASP_HUMAN	Q7Z5R6_HUMAN	1.0000	1.0000	1.0000	0.1629	0.0000	0.0000	0.2509	0.0000	0.4138	0.006501472705200786
HXK2_HUMAN	KPCE_HUMAN	1.0000	1.0000	1.0000	0.1629	0.2262	0.0000	1.0035	0.0000	1.3926	0.00793154628454818
GNRP_HUMAN	UBP8_HUMAN	1.0000	1.0000	1.0000	0.1629	0.3312	0.0000	0.2509	0.0000	0.7450	0.00200813239286006
TS101_HUMAN	O14964_HUMAN	1.0000	1.0000	1.0000	0.1629	0.0000	0.0000	0.2509	0.0000	0.4138	0.0013759378717536185
CBP_HUMAN	IKKA_HUMAN	1.0000	1.0000	1.0000	0.1629	1.4784	0.0000	1.0035	0.0000	2.6448	0.008068344379371751
CCND3_HUMAN	PCNA_HUMAN	1.0000	1.0000	1.0000	0.1629	0.2101	4.0765	1.0035	0.0000	5.4529	0.006955686950779237
DYN1_HUMAN	PRIO_HUMAN	1.0000	1.0000	1.0000	0.1629	0.1293	6.9300	1.7562	0.0000	8.9783	0.002308159050615778
PRIO_HUMAN	PDIA1_HUMAN	1.0000	1.0000	1.0000	0.1629	0.0323	0.4076	2.0071	0.0000	2.6099	0.009757103668352689
MK03_HUMAN	MKNK1_HUMAN	1.0000	1.0000	1.0000	0.1629	7.6830	0.4076	0.2509	0.0000	8.5044	0.008736795643736603
WASP_HUMAN	O43586_HUMAN	1.0000	1.0000	1.0000	0.1629	0.0000	0.0000	0.2509	0.0000	0.4138	2.7750399211253884E-4
PAXI_HUMAN	FAK1_HUMAN	1.0000	1.0000	1.0000	0.1629	0.3555	0.0000	2.0071	0.0000	2.5254	0.001536151399275769
TM1L1_HUMAN	P85A_HUMAN	1.0000	1.0000	1.0000	0.1629	0.3959	0.0000	1.0035	0.0000	1.5623	0.009541469426710865
7B2_HUMAN	NEC2_HUMAN	1.0000	1.0000	1.0000	0.1629	0.0323	7.3376	1.7562	0.0000	9.2890	0.007687726144403673
CYBP_HUMAN	S100B_HUMAN	1.0000	1.0000	1.0000	0.1629	0.3636	0.0000	1.0035	0.0000	1.5300	0.008117515728244228
NSMA_HUMAN	PK3CG_HUMAN	1.0000	1.0000	1.0000	0.1629	0.0727	0.8153	1.0035	0.0000	2.0544	0.0038719840627113966
M3K12_HUMAN	M3K12_HUMAN	1.0000	1.0000	3.0000	0.4886	7.6830	1.2229	2.0071	0.0000	11.4016	0.00836592767857123
Q8IZ48_HUMAN	TNR6_HUMAN	1.0000	1.0000	1.0000	0.1629	0.0000	0.0000	0.2509	0.0000	0.4138	0.009119370462474373
SRC_HUMAN	EVL_HUMAN	1.0000	1.0000	1.0000	0.1629	1.0341	0.0000	1.0035	0.0000	2.2005	0.007033751024561092
AP1_HUMAN	AP1_HUMAN	1.0000	1.0000	7.3333	1.1944	0.0000	0.0000	0.2509	0.0000	1.4453	0.002316597524053462
BAK_HUMAN	B2L10_HUMAN	1.0000	0.9430	1.0000	0.1536	0.3151	0.4076	0.5018	0.0000	1.3781	0.00433166956794369
DYN1_HUMAN	PROF2_HUMAN	1.0000	1.0000	1.0000	0.1629	0.1050	7.3376	1.2544	0.0000	8.8599	0.008628365571649003
SYN1_HUMAN	PROF2_HUMAN	1.0000	1.0000	1.0000	0.1629	0.0323	0.0000	1.0035	0.0000	1.1987	0.004834845139126182
HCN2_HUMAN	HCN1_HUMAN	1.0000	1.0000	1.0000	0.1629	1.2361	0.0000	1.2544	0.0000	2.6534	0.006466595234665179
ACTN2_HUMAN	UTRO_HUMAN	1.0000	1.0000	1.0000	0.1629	2.3914	0.0000	2.0071	0.0000	4.5613	0.004682066967663586
BIRC4_HUMAN	HTRA2_HUMAN	1.0000	1.0000	1.0000	0.1629	0.0969	0.0000	1.0035	0.0000	1.2634	0.00414095575373142
RXRG_HUMAN	CBP_HUMAN	1.0000	1.0000	1.0000	0.1629	1.7370	0.0000	2.0071	0.0000	3.9069	0.0016223324931171146
DMD_HUMAN	DGKZ_HUMAN	1.0000	1.0000	1.0000	0.1629	0.7675	0.0000	1.2544	0.0000	2.1848	0.004601710618773487
B2L10_HUMAN	BAD_HUMAN	1.0000	1.0000	1.0000	0.1629	0.0000	0.4076	0.7526	0.0000	1.3232	0.008274090042323403
ID2_HUMAN	MYOD1_HUMAN	1.0000	1.0000	3.0000	0.4886	2.6580	0.8153	2.0071	0.0000	5.9689	0.006615595854354505
CCND1_HUMAN	PCNA_HUMAN	1.0000	1.0000	3.0000	0.4886	0.2101	1.2229	2.0071	0.0000	3.9287	0.001599895791090249
IRS2_HUMAN	IGF1R_HUMAN	1.0000	1.0000	1.0000	0.1629	4.6373	0.4076	0.5018	0.0000	5.7096	0.009705806059416993
TNR6_HUMAN	FAF1_HUMAN	1.0000	1.0000	1.0000	0.1629	0.0404	2.8535	1.2544	0.0000	4.3112	9.194928384649437E-4
RAC2_HUMAN	NOS2A_HUMAN	1.0000	1.0000	1.0000	0.1629	0.1616	0.0000	0.5018	0.0000	0.8262	0.008677653704687094
HDAC5_HUMAN	MEF2D_HUMAN	1.0000	1.0000	1.0000	0.1629	0.0808	0.8153	2.0071	0.0000	3.0660	0.0039299016222767245
FYN_HUMAN	FAK1_HUMAN	1.0000	1.0000	3.0000	0.4886	14.4208	0.0000	1.0035	0.0000	15.9130	0.0065127786027801594
GNAI3_HUMAN	NUCB1_HUMAN	1.0000	1.0000	1.0000	0.1629	0.0727	1.2229	0.5018	0.0000	1.9603	0.002095827491649469
RASK_HUMAN	RAF1_HUMAN	1.0000	1.0000	1.0000	0.1629	2.9326	0.8153	2.0071	0.0000	5.9179	0.003848870364371634
ARHG1_HUMAN	ARHG1_HUMAN	1.0000	1.0000	6.8681	1.1187	0.1454	3.6688	1.0035	0.0000	5.9364	0.00862264025917098
FMR1_HUMAN	FXR2_HUMAN	1.0000	0.1460	11.3407	0.5492	0.6948	0.0000	2.0071	0.0000	3.2510	7.019415201287549E-4
FLNA_HUMAN	FURIN_HUMAN	1.0000	1.0000	1.0000	0.1629	0.0485	0.4076	1.2544	0.0000	1.8734	1.3678745401122239E-5
GNAI2_HUMAN	OPRD_HUMAN	1.0000	1.0000	1.0000	0.1629	1.0422	0.0000	0.2509	0.0000	1.4559	0.005098693184971014
GNAO1_HUMAN	OPRD_HUMAN	1.0000	1.0000	1.0000	0.1629	1.0422	2.0382	1.0035	0.0000	4.2468	0.005211255774138491
AIP_HUMAN	AHR_HUMAN	1.0000	1.0000	3.0000	0.4886	0.1293	0.4076	2.0071	0.0000	3.0326	0.0019631583118797937
PCGF4_HUMAN	PHC1_HUMAN	1.0000	1.0000	1.0000	0.1629	0.0727	1.2229	2.0071	0.0000	3.4656	0.009575331417010764
PTN11_HUMAN	PTN11_HUMAN	1.0000	1.0000	6.6667	1.0859	5.3401	2.4459	1.0035	0.0000	9.8754	0.009071542760087602
CADH1_HUMAN	CTND2_HUMAN	1.0000	1.0000	1.0000	0.1629	0.6221	1.2229	1.0035	0.0000	3.0114	0.007795436836376
DMD_HUMAN	DMD_HUMAN	1.0000	1.0000	11.0455	1.7991	2.8922	2.8535	2.0071	0.0000	9.5519	0.009810210133575753
SGCA_HUMAN	SGCA_HUMAN	1.0000	1.0000	6.4000	1.0424	8.0790e-3	4.0765	2.0071	0.0000	7.1340	0.004371420892871875
ORC1_HUMAN	ORC2_HUMAN	1.0000	1.0000	22.3214	3.6357	0.0646	3.2612	2.0071	0.0000	8.9685	0.0015335355029966358
ORC5_HUMAN	ORC1_HUMAN	1.0000	1.0000	17.1905	2.8000	0.0000	0.8153	2.0071	0.0000	5.6223	0.009929518215713591
ORC2_HUMAN	ORC2_HUMAN	1.0000	1.0000	33.3462	5.4314	0.0162	8.9682	2.0071	0.0000	16.4228	0.004741575243397894
ORC5_HUMAN	ORC2_HUMAN	1.0000	1.0000	20.2500	3.2983	0.0000	0.4076	2.0071	0.0000	5.7130	0.009535937163784583
ORC5_HUMAN	ORC5_HUMAN	1.0000	1.0000	30.5636	4.9782	0.0000	0.8153	2.0071	0.0000	7.8005	3.341290727874346E-4
MCM2_HUMAN	MCM2_HUMAN	1.0000	1.0000	36.3788	5.9253	0.5332	7.7453	2.2579	0.0000	16.4617	0.006785711698954259
MCM2_HUMAN	MCM3_HUMAN	1.0000	1.0000	6.0000	1.9901	0.5332	6.5223	2.0071	0.0000	11.0526	0.0076310094358678785
MCM6_HUMAN	MCM2_HUMAN	1.0000	1.0000	17.1905	2.8000	0.5332	5.7070	2.0071	0.0000	11.0473	0.007016285524784235
MCM7_HUMAN	MCM2_HUMAN	1.0000	1.0000	17.3611	2.8278	0.5332	6.5223	2.2579	0.0000	12.1412	0.004492619895102825
MCM7_HUMAN	MCM3_HUMAN	1.0000	1.0000	8.0667	1.3139	0.5332	6.1147	2.0071	0.0000	9.9688	4.077709137391472E-5
MCM4_HUMAN	MCM4_HUMAN	1.0000	1.0000	27.2222	4.4339	0.5332	6.1147	2.0071	936.5185	949.6074	0.007076013459518552
MCM6_HUMAN	MCM4_HUMAN	1.0000	1.0000	15.0000	2.4432	0.5332	4.8918	2.0071	468.2593	478.1345	0.008613933536098876
MCM6_HUMAN	MCM6_HUMAN	1.0000	1.0000	24.2000	3.9417	0.5332	5.7070	2.0071	468.2593	480.4482	0.0018963637877413742
MCM7_HUMAN	MCM6_HUMAN	1.0000	1.0000	11.2667	1.8351	0.5332	5.2994	2.0071	0.0000	9.6748	0.0030145078216468955
ORC1_HUMAN	MCM2_HUMAN	1.0000	1.0000	23.3611	3.8050	0.1697	3.2612	2.0071	0.0000	9.2429	0.007840479320294094
MCM2_HUMAN	ORC2_HUMAN	1.0000	1.0000	21.7778	3.5471	0.1131	4.8918	2.0071	0.0000	10.5590	0.005012500877338073
ORC5_HUMAN	MCM2_HUMAN	1.0000	1.0000	18.8929	3.0772	0.0000	0.8153	2.0071	0.0000	5.8996	0.003537057951203586
MCM2_HUMAN	ORC4_HUMAN	1.0000	1.0000	18.8929	3.0772	0.0000	1.2229	2.0071	0.0000	6.3072	0.009730995633045839
MCM4_HUMAN	ORC2_HUMAN	1.0000	1.0000	18.8929	3.0772	0.1131	4.4841	2.0071	0.0000	9.6815	0.003498510822383929
MCM6_HUMAN	ORC2_HUMAN	1.0000	1.0000	15.7500	2.5653	0.1131	4.0765	2.0071	0.0000	8.7620	9.339802002657527E-4
ORC1_HUMAN	MCM7_HUMAN	1.0000	1.0000	14.2857	2.3268	0.1697	3.2612	2.0071	0.0000	7.7647	0.009213361079495212
MCM7_HUMAN	ORC2_HUMAN	1.0000	1.0000	14.2857	2.3268	0.1131	6.1147	2.0071	0.0000	10.5617	0.0017787093297368173
ORC5_HUMAN	MCM7_HUMAN	1.0000	1.0000	12.1905	1.9856	0.0000	0.8153	2.0071	0.0000	4.8079	0.002919614992127366
ORC5_HUMAN	MCM3_HUMAN	1.0000	1.0000	8.1000	1.3193	0.0000	0.8153	2.0071	0.0000	4.1417	0.007550102118664233
CDC7_HUMAN	ORC6_HUMAN	1.0000	1.0000	3.0000	0.4886	0.0162	2.4459	1.0035	0.0000	3.9542	0.008192591880340295
ORC1_HUMAN	CDC7_HUMAN	1.0000	1.0000	8.1000	1.3193	0.6302	2.8535	2.0071	0.0000	6.8100	0.0011130045487664241
MCM3_HUMAN	CC45L_HUMAN	1.0000	1.0000	3.0000	0.4886	0.1131	4.0765	2.0071	0.0000	6.6853	0.0033311668740691447
MCM7_HUMAN	CC45L_HUMAN	1.0000	1.0000	6.4000	1.0424	0.1131	4.4841	2.0071	0.0000	7.6467	0.0033246854545872007
MCM2_HUMAN	CDC7_HUMAN	1.0000	1.0000	9.6000	1.5636	0.2504	3.2612	2.0071	0.0000	7.0823	0.008451196570419133
CDC7_HUMAN	MCM4_HUMAN	1.0000	1.0000	6.0000	0.9773	0.2504	3.2612	2.0071	0.0000	6.4959	0.005274756419465362
MCM7_HUMAN	CDC7_HUMAN	1.0000	1.0000	8.1000	1.3193	0.2504	3.2612	2.0071	0.0000	6.8380	0.0023522502993989737
ORC6_HUMAN	ORC2_HUMAN	1.0000	1.0000	8.0667	1.3139	0.0162	2.4459	0.7526	0.0000	4.5286	0.003574145831807102
MYD88_HUMAN	TLR4_HUMAN	1.0000	1.0000	1.0000	0.3317	1.3330	1.2229	0.5018	0.0000	3.3894	0.009803126043353986
KIF3B_HUMAN	RAB4A_HUMAN	1.0000	1.0000	1.0000	0.1629	0.0566	0.0000	1.2544	0.0000	1.4738	0.0038913908457271617
RND3_HUMAN	ROCK1_HUMAN	1.0000	1.0000	1.0000	0.1629	4.0879	0.0000	0.2509	0.0000	4.5017	0.007613681887671718
PRLR_HUMAN	PRLR_HUMAN	1.0000	1.0000	1.0000	0.1629	0.8483	3.2612	1.0035	0.0000	5.2759	0.007207158258442345
RIT2_HUMAN	SOS1_HUMAN	1.0000	1.0000	1.0000	0.1629	2.5287	0.0000	0.5018	0.0000	3.1933	0.00947722039946363
TIE2_HUMAN	PTN11_HUMAN	1.0000	1.0000	1.0000	0.1629	10.4218	0.0000	0.5018	0.0000	11.0864	0.001781659906161216
RLA1_HUMAN	RLA0_HUMAN	1.0000	1.0000	3.0000	0.9950	0.1535	5.2994	3.0106	0.0000	9.4585	0.005362228941426433
CBFB_HUMAN	CBFB_HUMAN	1.0000	1.0000	7.5020	2.4882	0.0000	0.0000	0.2509	0.0000	2.7391	0.006340802588169382
IMB1_HUMAN	IMA2_HUMAN	1.0000	1.0000	1.0000	0.3317	0.8564	2.4459	2.0071	0.0000	5.6410	0.003519149263775243
4EBP2_HUMAN	IF4E_HUMAN	1.0000	1.0000	1.0000	0.3317	0.0727	1.2229	0.2509	0.0000	1.8782	0.004503093953916249
IF4E_HUMAN	4EBP1_HUMAN	1.0000	0.2480	1.0000	0.0823	0.0727	2.0382	0.2509	0.0000	2.4441	0.008792735073183146
PRP18_HUMAN	PPIH_HUMAN	1.0000	1.0000	1.0000	0.3317	0.0162	0.0000	2.5088	0.0000	2.8566	7.893456195978654E-4
SMN_HUMAN	SMN_HUMAN	1.0000	1.0000	8.6667	2.8745	0.0242	2.4459	2.7597	0.0000	8.1043	0.0037704124253239045
RFC5_HUMAN	RFC4_HUMAN	1.0000	1.0000	1.0000	0.3317	1.0179	3.2612	3.7632	0.0000	8.3740	0.006761132543306673
CRSP6_HUMAN	Q9P086_HUMAN	1.0000	1.0000	6.0000	1.9901	0.0000	0.0000	3.0106	0.0000	5.0006	0.0027600691732033466
TMLH_HUMAN	TMLH_HUMAN	1.0000	1.0000	7.0083	2.3245	0.0242	2.8535	2.0071	0.0000	7.2093	0.004783142454277417
BL1S1_HUMAN	PLDN_HUMAN	1.0000	1.0000	3.0000	0.9950	0.0000	0.0000	0.2509	0.0000	1.2459	0.008116353395341544
RPC5_HUMAN	RPC4_HUMAN	1.0000	1.0000	1.0000	0.3317	0.0162	2.0382	2.0071	0.0000	4.3931	0.0027415228849438566
MED4_HUMAN	Q9P086_HUMAN	1.0000	1.0000	6.0000	1.9901	0.0000	0.0000	3.0106	0.0000	5.0006	0.003993517111620482
FOXP3_HUMAN	FOXP3_HUMAN	1.0000	1.0000	7.1176	2.3607	0.0969	2.8535	2.0071	0.0000	7.3183	0.0076989694561683
FOXP1_HUMAN	FOXP1_HUMAN	0.1160	0.1160	7.1176	0.2738	0.0969	0.8153	2.0071	0.0000	3.1931	0.0011970963859316275
FOXP4_HUMAN	FOXP1_HUMAN	0.1160	0.1010	7.1176	0.2384	0.0969	0.0000	2.0071	0.0000	2.3424	1.3264490528771433E-4
FOXP4_HUMAN	FOXP4_HUMAN	0.1010	0.1010	7.1176	0.2384	0.0969	0.0000	2.0071	0.0000	2.3424	0.004969440476010913
SMAD1_HUMAN	SMUF2_HUMAN	1.0000	1.0000	1.0000	0.3317	0.6948	0.0000	2.0071	0.0000	3.0335	0.004069425778780904
SMUF1_HUMAN	SMAD1_HUMAN	1.0000	0.5220	1.0000	0.1731	0.6948	0.0000	1.0035	0.0000	1.8714	0.003839768413954424
AP1S2_HUMAN	AP1G2_HUMAN	1.0000	0.1680	1.0000	0.0557	0.3070	2.8535	4.2650	0.0000	7.4812	0.006372005664690395
AP1S1_HUMAN	AP1G2_HUMAN	0.4150	0.1680	1.0000	0.0557	0.3070	0.0000	4.2650	0.0000	4.6277	0.005193727310765495
NCOA5_HUMAN	NCOA5_HUMAN	1.0000	1.0000	7.8519	2.6043	0.0000	0.0000	2.0071	0.0000	4.6113	6.878742556852546E-4
CRSP6_HUMAN	Q96HR3_HUMAN	1.0000	1.0000	3.0000	0.9950	0.0000	0.0000	3.0106	0.0000	4.0056	0.0020973212307722265
SLIT2_HUMAN	ROBO2_HUMAN	1.0000	1.0000	3.0000	0.9950	1.4138	0.0000	0.2509	0.0000	2.6597	0.006481222008477544
SLIT2_HUMAN	ROBO1_HUMAN	1.0000	0.3540	3.0000	0.3522	1.4138	0.4076	0.2509	0.0000	2.4246	0.005803761761167089
SLIT3_HUMAN	ROBO2_HUMAN	0.4500	1.0000	3.0000	0.4478	1.4138	0.0000	0.2509	0.0000	2.1124	2.3671149484216447E-4
SLIT1_HUMAN	ROBO1_HUMAN	0.4430	0.3540	3.0000	0.3522	1.4138	1.6306	0.2509	0.0000	3.6475	9.687203320501591E-4
LSM8_HUMAN	LSM2_HUMAN	1.0000	1.0000	1.0000	0.3317	1.4219	1.6306	2.0071	0.0000	5.3912	0.006746385742937725
RNPC2_HUMAN	RNPC2_HUMAN	1.0000	1.0000	11.6695	3.8705	3.4416	6.9300	2.2579	0.0000	16.5000	0.002120350332471855
LSM5_HUMAN	LSM7_HUMAN	1.0000	1.0000	2395.1891	3.3687	1.4219	5.2994	2.0071	0.0000	12.0970	0.001540597934068738
RELB_HUMAN	RLA2_HUMAN	1.0000	0.0800	1.0000	0.0265	0.0969	2.4459	1.2544	0.0000	3.8238	0.0036272245853014285
Q9UBP5_HUMAN	HES1_HUMAN	1.0000	1.0000	1.0000	0.3317	4.6534	0.0000	0.2509	0.0000	5.2360	0.0074557912201148515
NEDD8_HUMAN	SENP8_HUMAN	1.0000	1.0000	1.0000	0.3317	0.0646	0.0000	0.7526	0.0000	1.1489	0.00406323309526805
DTX1_HUMAN	NOTC2_HUMAN	0.4930	1.0000	3.0000	0.4905	0.6544	0.0000	2.0071	0.0000	3.1520	0.0062825932731720305
MAF_HUMAN	MAF_HUMAN	1.0000	1.0000	9.1683	3.0409	0.0566	5.7070	2.2579	0.0000	11.0624	0.00429792750933058
MAF_HUMAN	Q8NHW3_HUMAN	1.0000	0.1780	9.1683	0.5413	0.0566	0.0000	2.0071	0.0000	2.6049	9.245737128968978E-4
Q8NHW3_HUMAN	Q8NHW3_HUMAN	0.1780	0.1780	9.1683	0.5413	0.0566	0.0000	2.0071	0.0000	2.6049	0.006189523455440168
RFC2_HUMAN	RFC5_HUMAN	1.0000	1.0000	1.0000	1.3164	1.0179	2.4459	2.7597	0.0000	7.5399	8.199796756512234E-4
DTBP1_HUMAN	PLDN_HUMAN	1.0000	1.0000	4.1667	1.3820	0.0000	0.0000	0.2509	0.0000	1.6329	0.0018026903637553648
Q9BRG1_HUMAN	Q96FZ7_HUMAN	1.0000	1.0000	1.0000	0.3317	0.0000	0.0000	0.2509	0.0000	0.5826	0.008115893829830335
PFD5_HUMAN	PFD6_HUMAN	1.0000	1.0000	1.0000	1.3164	0.1535	0.0000	1.0035	0.0000	2.4734	0.007522615952761768
PUR6_HUMAN	PUR6_HUMAN	1.0000	1.0000	1.0000	1.3164	0.2585	5.2994	2.0071	0.0000	8.8813	0.009597881497814587
HS90A_HUMAN	STIP1_HUMAN	1.0000	1.0000	1.0000	0.3317	0.4928	1.2229	1.0035	0.0000	3.0510	0.001230046798728328
UN84A_HUMAN	UN84A_HUMAN	0.1110	0.1110	10.3091	0.3795	0.0162	1.6306	2.0071	0.0000	4.0333	0.008310873290623294
RPA5_HUMAN	RPA9_HUMAN	1.0000	1.0000	528.7719	0.7437	0.2747	0.0000	2.5088	0.0000	3.5272	0.006309806268683275
CDD_HUMAN	CDD_HUMAN	1.0000	1.0000	4.9000	1.6252	0.0969	10.1911	2.0071	0.0000	13.9204	0.0035826154434141157
ERP29_HUMAN	ERP29_HUMAN	1.0000	1.0000	3.0000	0.9950	0.0485	5.2994	2.0071	0.0000	8.3499	0.0031896119878550466
KCD13_HUMAN	KCD13_HUMAN	0.2510	0.2510	5.4000	0.4496	0.3232	5.7070	2.0071	0.0000	8.4868	0.0014845746330788866
ASCL3_HUMAN	TFE2_HUMAN	0.3120	1.0000	1.0000	0.1035	2.4075	0.0000	2.0071	0.0000	4.5180	0.006380072419586419
SF3B4_HUMAN	SF3B2_HUMAN	1.0000	1.0000	3228.6336	4.5409	0.3959	0.8153	2.5088	0.0000	8.2608	0.0031230374511301063
SIX1_HUMAN	EYA1_HUMAN	1.0000	0.4180	1.0000	0.5502	0.0808	2.0382	2.0071	0.0000	4.6763	0.0036749833879196015
EYA3_HUMAN	SIX1_HUMAN	1.0000	1.0000	1.0000	1.3164	0.0808	0.0000	0.7526	0.0000	2.1498	0.0023128865344714776
SIX2_HUMAN	EYA1_HUMAN	0.5590	0.4180	1.0000	0.5502	0.0808	0.4076	2.0071	0.0000	3.0457	0.009869167261354514
EYA3_HUMAN	SIX2_HUMAN	0.5590	1.0000	1.0000	0.7359	0.0808	0.0000	0.7526	0.0000	1.5693	0.0096969757601511
CT178_HUMAN	CT178_HUMAN	1.0000	1.0000	6.6667	2.2112	0.0000	0.0000	0.2509	0.0000	2.4620	0.002686075239356299
Q96CF2_HUMAN	CT178_HUMAN	1.0000	0.2460	6.6667	0.5439	0.0000	0.0000	0.2509	0.0000	0.7948	0.008065259591650949
Q96CF2_HUMAN	Q96CF2_HUMAN	0.2460	0.2460	6.6667	0.5439	0.0000	0.0000	0.2509	0.0000	0.7948	0.005737376342056687
SYD_HUMAN	MCA2_HUMAN	1.0000	1.0000	1.0000	0.3317	0.0000	1.6306	1.0035	0.0000	2.9658	0.005111175221386808
CRSP6_HUMAN	SURF5_HUMAN	1.0000	1.0000	3.0000	0.9950	0.0000	0.0000	3.0106	0.0000	4.0056	0.006451274508660027
BAT5_HUMAN	AT5G3_HUMAN	1.0000	0.2840	1.0000	0.0942	0.0162	0.0000	1.2544	0.0000	1.3648	3.081703106324496E-5
HDAC2_HUMAN	O75530_HUMAN	1.0000	1.0000	3.0000	0.9950	0.2343	2.8535	2.0071	0.0000	6.0899	0.004725998086574267
HDAC1_HUMAN	O75530_HUMAN	0.3530	1.0000	3.0000	0.3512	0.2343	5.7070	2.0071	0.0000	8.2996	0.009896995630154193
Q96FN7_HUMAN	PEX14_HUMAN	1.0000	1.0000	1.0000	0.3317	0.0404	0.0000	0.2509	0.0000	0.6230	0.006341772427463379
ECH1_HUMAN	ECH1_HUMAN	1.0000	1.0000	5.7619	1.9111	0.0566	3.6688	2.2579	0.0000	7.8944	0.009580435697003054
BRAP_HUMAN	BRAP_HUMAN	1.0000	1.0000	5.7619	1.9111	1.3653	2.0382	1.0035	0.0000	6.3182	0.00918180826034099
LATS2_HUMAN	LATS2_HUMAN	1.0000	1.0000	6.5636	2.1770	13.3140	0.0000	3.0106	0.0000	18.5016	0.004880445244497207
LATS1_HUMAN	LATS1_HUMAN	0.1220	0.1220	6.5636	0.2656	13.3140	1.6306	3.0106	0.0000	18.2208	0.007384861991843794
OPN4_HUMAN	OPN4_HUMAN	1.0000	1.0000	1.0000	0.3317	0.6544	0.0000	1.2544	0.0000	2.2405	0.0054849805727753
MTX1_HUMAN	MTX2_HUMAN	1.0000	1.0000	1.0000	0.3317	0.0000	0.0000	2.5088	0.0000	2.8405	5.244689963520032E-4
TF65_HUMAN	IKBA_HUMAN	1.0000	1.0000	1.0000	0.3317	0.9048	0.0000	2.0071	0.0000	3.2436	0.001203952021700806
IKBA_HUMAN	REL_HUMAN	1.0000	0.1460	1.0000	0.0484	0.9048	1.2229	1.0035	0.0000	3.1797	6.599610794934873E-4
IKBA_HUMAN	RELB_HUMAN	1.0000	0.0800	1.0000	0.0265	0.9048	1.6306	2.0071	0.0000	4.5690	0.00868994541126105
Q9BRG1_HUMAN	Q96H20_HUMAN	1.0000	1.0000	1.0000	0.3317	0.0000	0.0000	0.2509	0.0000	0.5826	0.00804005032446234
KNG_HUMAN	KNG_HUMAN	1.0000	1.0000	12.7892	4.2418	0.0000	0.0000	0.2509	0.0000	4.4927	0.004438607468223262
IRAK1_HUMAN	IRAK1_HUMAN	1.0000	1.0000	6.0000	1.9901	9.4442	6.5223	2.5088	0.0000	20.4654	0.006800563766055863
IRAK1_HUMAN	IRAK2_HUMAN	1.0000	0.0530	6.0000	0.1055	9.4442	0.0000	1.0035	0.0000	10.5532	0.004389335720226572
IRAK2_HUMAN	IRAK2_HUMAN	0.0530	0.0530	6.0000	0.1055	9.4442	0.0000	1.0035	0.0000	10.5532	1.5453719381464782E-4
XPA_HUMAN	XPA_HUMAN	1.0000	1.0000	9.5294	3.1607	0.0485	6.1147	2.0071	0.0000	11.3309	0.007849439897524754
DENR_HUMAN	DENR_HUMAN	1.0000	1.0000	7.7333	2.5650	0.0162	3.2612	0.2509	0.0000	6.0932	0.0023272774202001
NIF3L_HUMAN	NIF3L_HUMAN	1.0000	1.0000	1.0000	0.3317	0.0323	10.5988	2.0071	0.0000	12.9698	0.008946707203932768
TNPO3_HUMAN	SFRS1_HUMAN	1.0000	1.0000	1.0000	0.3317	0.0000	0.4076	2.0071	0.0000	2.7464	0.0033743868481839866
CABL2_HUMAN	CDK5_HUMAN	1.0000	0.3250	3.0000	0.3234	0.0000	0.0000	0.2509	0.0000	0.5743	0.008362612297217034
CL002_HUMAN	CL002_HUMAN	1.0000	1.0000	8.6754	2.8774	0.0000	0.0000	0.2509	0.0000	3.1283	0.006601559948069652
KLC2_HUMAN	JIP3_HUMAN	0.2890	0.3630	1.0000	0.3804	0.0000	4.8918	1.0035	0.0000	6.2757	9.788480216025386E-4
BUB1B_HUMAN	BUB3_HUMAN	1.0000	1.0000	1.0000	0.3317	0.0969	4.4841	1.7562	0.0000	6.6689	0.004676921674344271
RXRG_HUMAN	RXRG_HUMAN	0.4940	0.4940	6.0357	0.9889	5.5179	1.6306	2.0071	0.0000	10.1445	0.006332257370672155
RXRB_HUMAN	RXRB_HUMAN	0.4720	0.4720	6.0357	0.9449	5.5179	0.4076	2.0071	0.0000	8.8775	0.004816720604857153
Q9H9H4_HUMAN	TS101_HUMAN	1.0000	1.0000	3.0000	0.9950	0.0566	0.8153	0.2509	0.0000	2.1178	0.0017476762728172268
TS101_HUMAN	Q8N3K4_HUMAN	0.1300	1.0000	3.0000	0.1294	0.0566	0.8153	0.2509	0.0000	1.2521	2.915294554273651E-4
NPM3_HUMAN	NPM3_HUMAN	1.0000	1.0000	4.1667	1.3820	0.0162	1.6306	2.0071	0.0000	5.0358	0.00681599648765719
PSD13_HUMAN	PSD12_HUMAN	1.0000	1.0000	4243.2384	5.9678	0.5898	0.4076	3.0106	0.0000	9.9758	0.0016322019094264784
MSI1H_HUMAN	MSI1H_HUMAN	0.5660	0.5660	9.1351	1.7149	3.4416	7.3376	0.2509	0.0000	12.7450	0.009898498866686225
DDX20_HUMAN	SMN_HUMAN	1.0000	1.0000	4.1667	1.3820	0.0727	0.0000	2.0071	0.0000	3.4617	0.007533356376341726
PHC1_HUMAN	PHC1_HUMAN	1.0000	1.0000	15.2105	5.0450	0.2262	4.0765	2.0071	0.0000	11.3547	0.005742017603941838
SEPT6_HUMAN	SEPT1_HUMAN	0.4030	0.0560	1.0000	0.0186	0.2666	0.0000	1.0035	0.0000	1.2887	8.091168539248972E-4
SEPT4_HUMAN	SEPT8_HUMAN	0.1880	1.0000	1.0000	0.0624	0.2666	5.2994	0.2509	0.0000	5.8792	0.009537855700548391
RL22_HUMAN	RL22_HUMAN	1.0000	1.0000	9.7076	3.2198	0.0162	8.5606	3.0106	0.0000	14.8071	0.006634377019437655
Q15348_HUMAN	Q9NQL2_HUMAN	0.8250	0.3360	1.0000	0.1114	0.0646	0.8153	0.2509	0.0000	1.2422	0.00908691058522615
CHRC1_HUMAN	SMCA5_HUMAN	1.0000	1.0000	3.0000	0.9950	0.1535	0.0000	2.7597	0.0000	3.9082	0.008519460787113013
Q9NW40_HUMAN	Q9NW40_HUMAN	1.0000	1.0000	6.6667	2.2112	8.0790e-3	3.6688	0.2509	0.0000	6.1389	0.008661754014031986
SRR_HUMAN	SRR_HUMAN	1.0000	1.0000	3.0000	0.9950	0.0566	0.0000	1.0035	0.0000	2.0551	0.006362432009469601
VATG1_HUMAN	VATE_HUMAN	1.0000	1.0000	1.0000	0.3317	0.0323	2.0382	2.5088	0.0000	4.9110	0.006982294230515112
MED28_HUMAN	MED6_HUMAN	1.0000	1.0000	3.0000	0.9950	0.0000	3.2612	2.0071	0.0000	6.2632	0.001878379826928499
Q9UBV8_HUMAN	Q9UBV8_HUMAN	1.0000	1.0000	8.0476	2.6692	0.7594	2.0382	0.2509	0.0000	5.7177	0.007025173550870909
MD2L2_HUMAN	MD2L2_HUMAN	1.0000	1.0000	67.9957	22.5525	0.0646	0.0000	2.0071	0.0000	24.6242	6.270201851303514E-4
GPSM2_HUMAN	GPSM2_HUMAN	1.0000	1.0000	8.6101	2.8557	0.5736	5.7070	1.0035	0.0000	10.1399	0.007529587831903051
GCP3_HUMAN	TBG2_HUMAN	1.0000	1.0000	1.0000	0.3317	0.1131	0.0000	2.2579	0.0000	2.7027	0.009688324940060125
PAX3_HUMAN	PAX3_HUMAN	1.0000	1.0000	10.5604	3.5026	2.7953	0.8153	2.0071	0.0000	9.1203	0.008686300906506577
PAX7_HUMAN	PAX7_HUMAN	0.5820	0.5820	10.5604	2.0385	2.7953	4.8918	2.0071	0.0000	11.7326	0.003241345012107817
NR1H3_HUMAN	RXRA_HUMAN	1.0000	1.0000	1.0000	0.3317	5.5179	0.4076	2.0071	0.0000	8.2643	0.007026117094410679
RXRA_HUMAN	NR1H2_HUMAN	1.0000	0.4160	1.0000	0.1380	5.5179	0.4076	2.0071	0.0000	8.0706	0.009385874222701842
RXRB_HUMAN	NR1H2_HUMAN	0.4720	0.4160	1.0000	0.1380	5.5179	0.4076	2.0071	0.0000	8.0706	0.0046640344424523205
PCQAP_HUMAN	SMAD1_HUMAN	1.0000	1.0000	6.0000	1.9901	0.0000	0.4076	0.2509	0.0000	2.6486	0.0045433089449786156
MED6_HUMAN	Q9P086_HUMAN	1.0000	1.0000	6.0000	1.9901	0.0000	0.0000	3.0106	0.0000	5.0006	0.004292067931567604
TADBP_HUMAN	TADBP_HUMAN	1.0000	1.0000	3.0000	3.9491	3.4416	4.8918	2.0071	0.0000	14.2895	0.0027464612548574385
Q7RTQ6_HUMAN	Q7RTQ6_HUMAN	1.0000	1.0000	7.3083	9.6204	0.3555	0.0000	3.0106	0.0000	12.9865	0.005414869590116188
KLC8_HUMAN	KLC8_HUMAN	0.3080	0.3080	7.3083	2.9631	0.0000	0.0000	0.2509	0.0000	3.2140	0.006673859461021089
KLC2_HUMAN	KLC2_HUMAN	0.2890	0.2890	7.3083	2.7803	0.8079	6.9300	3.0106	0.0000	13.5288	0.006836627994095948
FRIL_HUMAN	FRIL_HUMAN	0.2630	0.2630	6.0357	0.5265	0.1293	6.1147	1.0035	0.0000	7.7740	0.0030292008062727314
Q96SI1_HUMAN	Q96SI1_HUMAN	0.4190	0.4190	5.4000	0.7504	0.3232	0.0000	2.5088	0.0000	3.5824	0.0011653635630207103
PK3CB_HUMAN	P85A_HUMAN	1.0000	0.6350	3.0000	0.6318	1.5188	0.0000	0.2509	0.0000	2.4016	0.003969288961055469
LSM2_HUMAN	LSM1_HUMAN	1.0000	1.0000	2326.7941	3.2725	1.4219	0.4076	2.0071	0.0000	7.1091	0.005712989399686205
Q9Y608_HUMAN	Q9Y608_HUMAN	1.0000	1.0000	4.1667	1.3820	0.0000	0.4076	0.2509	0.0000	2.0405	0.007933450770982474
KCTD5_HUMAN	KCTD5_HUMAN	1.0000	1.0000	9.7759	12.8687	0.3232	4.0765	0.2509	0.0000	17.5192	5.289492570703946E-4
Q8N5Z5_HUMAN	Q8N5Z5_HUMAN	0.3240	0.3240	9.7759	4.1694	0.3232	4.0765	0.2509	0.0000	8.8199	0.0011447973302335347
HEM2_HUMAN	HEM2_HUMAN	1.0000	1.0000	4.9000	1.6252	0.0323	4.0765	1.0035	0.0000	6.7375	0.004085710322164104
HNRPM_HUMAN	HNRPM_HUMAN	1.0000	1.0000	7.7037	2.5551	3.4416	6.1147	2.5088	0.0000	14.6202	0.005990712308233563
SNP29_HUMAN	STX1A_HUMAN	1.0000	1.0000	5.4000	1.7910	1.4138	0.0000	1.0035	0.0000	4.2084	0.004290948755905923
JIP1_HUMAN	MP2K7_HUMAN	1.0000	1.0000	1.0000	0.3317	2.7791	0.0000	1.0035	0.0000	4.1143	0.004729824880073182
MP2K7_HUMAN	JIP2_HUMAN	0.1690	1.0000	1.0000	0.0561	2.7791	0.0000	1.0035	0.0000	3.8387	0.0017702600872792173
NET1_HUMAN	UNC5C_HUMAN	0.5260	1.0000	1.0000	0.1745	0.3636	0.8153	0.2509	0.0000	1.6042	0.008829911964316747
LSM1_HUMAN	PSB5_HUMAN	1.0000	1.0000	1.0000	0.3317	0.0404	1.2229	2.0071	0.0000	3.6021	0.0017632136633797802
LSM1_HUMAN	PSB8_HUMAN	0.0570	1.0000	1.0000	0.0189	0.0404	2.8535	2.0071	0.0000	4.9199	0.0025613717883005605
MAX_HUMAN	MYCN_HUMAN	0.2230	1.0000	1.0000	0.0740	2.4883	0.0000	2.0071	0.0000	4.5693	0.004303405935192678
MYCL1_HUMAN	MAX_HUMAN	0.1020	1.0000	1.0000	0.0338	2.4883	0.0000	0.2509	0.0000	2.7730	0.008131072808938227
DCTD_HUMAN	DCTD_HUMAN	1.0000	1.0000	5.4000	1.7910	0.0969	2.8535	0.2509	0.0000	4.9924	0.001689900355406826
GEMI2_HUMAN	SMN_HUMAN	1.0000	1.0000	3.0000	0.9950	0.0242	0.4076	2.0071	0.0000	3.4340	0.002049719388771971
CCNT1_HUMAN	CDK9_HUMAN	1.0000	1.0000	1.0000	0.3317	1.9632	0.0000	2.0071	0.0000	4.3019	4.6442131807432395E-4
CDK9_HUMAN	CCNT2_HUMAN	1.0000	1.0000	1.0000	0.3317	1.9632	0.0000	2.0071	0.0000	4.3019	0.0040218253629973775
NDKB_HUMAN	NDKB_HUMAN	1.0000	1.0000	4.9000	6.4502	0.1050	6.9300	2.0071	0.0000	15.4923	0.008328464536211735
NDKA_HUMAN	NDKA_HUMAN	0.6630	0.6630	4.9000	4.2765	0.1050	3.6688	2.0071	0.0000	10.0574	4.0167140588688864E-4
DP1_HUMAN	DP1_HUMAN	1.0000	1.0000	3.0000	0.9950	0.0000	0.0000	0.2509	0.0000	1.2459	0.0065909287508504446
SMO_HUMAN	PTC1_HUMAN	1.0000	1.0000	3.0000	0.9950	0.0485	0.0000	1.2544	0.0000	2.2979	0.001173173555142153
PTC2_HUMAN	SMO_HUMAN	1.0000	0.1980	3.0000	0.1970	0.0485	0.0000	1.2544	0.0000	1.4999	0.006035034924603357
T2EB_HUMAN	T2EA_HUMAN	1.0000	1.0000	1.0000	0.3317	0.0242	0.4076	2.0071	0.0000	2.7706	0.009019642158681031
SF3A3_HUMAN	SF3A1_HUMAN	1.0000	1.0000	3298.9509	4.6398	0.0000	0.0000	2.5088	0.0000	7.1486	0.009519516197620394
MED6_HUMAN	Q96HR3_HUMAN	1.0000	1.0000	3.0000	0.9950	0.0000	0.0000	3.0106	0.0000	4.0056	0.009915369481615291
PINC_HUMAN	RSU1_HUMAN	0.3790	1.0000	1.0000	0.4989	0.1454	2.4459	0.2509	0.0000	3.3411	0.0024509110641785857
MED6_HUMAN	SURF5_HUMAN	1.0000	1.0000	3.0000	0.9950	0.0162	0.0000	3.0106	0.0000	4.0218	0.009890611378451198
NOTC2_HUMAN	SUH_HUMAN	1.0000	1.0000	1.0000	0.3317	0.9695	1.2229	2.0071	0.0000	4.5311	0.0025300914611064095
BAG2_HUMAN	HSP71_HUMAN	1.0000	1.0000	4.1667	1.3820	0.1939	0.8153	2.0071	0.0000	4.3982	0.0023217189390133974
TRIO_HUMAN	PTPRF_HUMAN	1.0000	0.5530	1.0000	0.1834	6.5843	0.0000	0.5018	0.0000	7.2695	0.0012169999643326824
IF3I_HUMAN	IF3C_HUMAN	1.0000	1.0000	1.0000	1.3164	0.0000	4.8918	0.2509	0.0000	6.4590	0.003937181525423336
IMA2_HUMAN	NUP50_HUMAN	1.0000	1.0000	3.0000	0.9950	0.0808	2.4459	2.2579	0.0000	5.7796	2.842758196331552E-4
Q9UN29_HUMAN	FXR2_HUMAN	1.0000	1.0000	1.0000	0.3317	0.1212	1.2229	0.2509	0.0000	1.9267	0.007397582269349222
Q9UN29_HUMAN	FXR1_HUMAN	1.0000	1.0000	1.0000	0.3317	0.1212	3.2612	0.2509	0.0000	3.9649	3.5592574125787866E-5
FMR1_HUMAN	Q9UN29_HUMAN	0.1460	1.0000	1.0000	0.0484	0.1212	0.4076	0.2509	0.0000	0.8281	2.366313771910544E-5
U2AF2_HUMAN	U2AF1_HUMAN	1.0000	1.0000	1.0000	1.3164	3.6436	0.4076	2.5088	0.0000	7.8764	0.00942195359200901
NIPS1_HUMAN	NIPS1_HUMAN	1.0000	1.0000	7.2000	2.3881	8.0790e-3	2.8535	2.0071	0.0000	7.2567	0.005263791787335544
NIPS2_HUMAN	NIPS2_HUMAN	0.4720	0.4720	7.2000	1.1272	8.0790e-3	4.8918	2.0071	0.0000	8.0340	0.008853950291802323
BAG2_HUMAN	BAG2_HUMAN	1.0000	1.0000	9.8304	3.2605	8.0790e-3	4.8918	2.0071	0.0000	10.1674	0.008593329400802733
PSD5_HUMAN	PRS7_HUMAN	1.0000	1.0000	1.0000	0.3317	0.0000	0.8153	2.7597	0.0000	3.9067	0.001216435194945865
MED28_HUMAN	CRSP6_HUMAN	1.0000	1.0000	3.0000	0.9950	0.0000	2.8535	2.0071	0.0000	5.8556	0.00753816126179626
TBP_HUMAN	TAF13_HUMAN	1.0000	1.0000	4.1667	1.3820	0.0485	0.8153	3.2615	0.0000	5.5072	0.005961760475937589
TAF11_HUMAN	TBP_HUMAN	1.0000	1.0000	6.0357	2.0019	0.0323	0.4076	3.2615	0.0000	5.7033	0.005758673911890788
TBP_HUMAN	TBP_HUMAN	1.0000	1.0000	53.1351	17.6236	0.0404	2.8535	3.2615	0.0000	23.7789	0.0014875084164764141
PBX1_HUMAN	MEIS1_HUMAN	0.4330	1.0000	4.9000	0.7037	2.0601	2.0382	2.0071	0.0000	6.8091	0.009995714298533543
PBX3_HUMAN	MEIS1_HUMAN	0.4330	0.5980	4.9000	0.7037	2.0601	1.2229	2.0071	0.0000	5.9938	0.006874587271600919
MEIS1_HUMAN	PBX2_HUMAN	1.0000	1.0000	1.0000	1.3164	2.0601	0.0000	2.0071	0.0000	5.3835	0.0020747148705480066
IMDH2_HUMAN	IMDH2_HUMAN	0.3560	0.3560	192.0611	22.6779	0.3070	6.1147	0.2509	0.0000	29.3504	8.329913617375706E-4
NCK2_HUMAN	FXR2_HUMAN	0.4610	1.0000	3.0000	0.4587	0.8321	0.4076	1.0035	0.0000	2.7020	0.0040277123852571935
RUVB2_HUMAN	RUVB1_HUMAN	1.0000	1.0000	1.0000	1.3164	1.2765	4.4841	3.2615	0.0000	10.3384	0.0020180302297123777
ELOB_HUMAN	ELOC_HUMAN	1.0000	1.0000	1.0000	1.3164	0.0000	1.2229	2.0071	0.0000	4.5464	0.005196090812014652
CRYAB_HUMAN	CRYAB_HUMAN	1.0000	1.0000	6.4000	2.1227	0.3312	12.6370	2.0071	0.0000	17.0980	0.005163216429025368
CRYAB_HUMAN	CRYAA_HUMAN	1.0000	0.2690	6.4000	0.5710	0.3312	0.4076	2.0071	0.0000	3.3169	0.005421515488976787
CRYAA_HUMAN	CRYAA_HUMAN	0.2690	0.2690	6.4000	0.5710	0.3312	0.8153	2.0071	0.0000	3.7246	0.004432376887491727
HSPB6_HUMAN	HSPB6_HUMAN	0.2090	0.2090	1.0000	0.2751	0.1616	2.4459	0.2509	0.0000	3.1335	0.007151895411330474
SNAA_HUMAN	STX1A_HUMAN	1.0000	1.0000	3.0000	0.9950	0.3555	1.2229	0.5018	0.0000	3.0752	0.002509216619999216
O75525_HUMAN	O75525_HUMAN	1.0000	1.0000	1.0000	0.3317	0.4120	9.3759	2.0071	0.0000	12.1266	0.0025477632109406167
O75525_HUMAN	Q8N4I4_HUMAN	1.0000	0.4720	1.0000	0.1566	0.4120	2.0382	0.2509	0.0000	2.8577	0.007985116213075476
O75525_HUMAN	SAM68_HUMAN	1.0000	0.3310	1.0000	0.1098	0.4120	0.0000	2.0071	0.0000	2.5289	0.005067899886886239
Q8N4I4_HUMAN	Q8N4I4_HUMAN	0.4720	0.4720	1.0000	0.1566	0.4120	3.2612	0.2509	0.0000	4.0806	0.007124200132164664
SAM68_HUMAN	SAM68_HUMAN	0.3310	0.3310	1.0000	0.1098	0.4120	3.6688	2.0071	0.0000	6.1977	0.0011683158982551123
T2AG_HUMAN	TF2AA_HUMAN	1.0000	1.0000	4.1667	1.3820	0.1131	2.0382	2.0071	0.0000	5.5404	0.009908755230046284
ASCL1_HUMAN	ASCL1_HUMAN	1.0000	1.0000	29.2522	9.7022	2.4075	3.6688	2.0071	0.0000	17.7856	0.00882402199949367
ASCL2_HUMAN	ASCL2_HUMAN	0.1470	0.1470	29.2522	1.4262	2.4075	0.0000	2.0071	0.0000	5.8408	0.006009238529346325
O75569_HUMAN	O75569_HUMAN	0.1630	0.1630	14.7842	0.7993	0.0000	0.0000	0.2509	0.0000	1.0502	0.009767849043222109
MGN_HUMAN	RBM8A_HUMAN	0.8790	1.0000	1.0000	1.1571	0.0404	0.4076	2.0071	0.0000	3.6122	0.008873962552661563
CDX2_HUMAN	CDX2_HUMAN	1.0000	1.0000	24.8019	8.2262	1.8905	0.4076	2.0071	0.0000	12.5313	3.555934573050901E-4
CDX1_HUMAN	CDX1_HUMAN	0.1540	0.1540	24.8019	1.2668	1.8905	0.8153	2.0071	0.0000	5.9796	0.00616791387835097
Q96SQ1_HUMAN	Q96SQ1_HUMAN	0.1290	0.1290	18.5606	0.7941	0.2020	0.8153	2.0071	0.0000	3.8185	0.007563945853805857
TBP_HUMAN	TF2AA_HUMAN	1.0000	1.0000	3.0000	0.9950	0.0485	0.8153	2.0071	0.0000	3.8658	0.0012631368669627151
WASP_HUMAN	ITSN2_HUMAN	1.0000	0.1910	1.0000	0.0634	3.2477	1.2229	0.2509	0.0000	4.7849	0.007090188609733621
KPCL_HUMAN	CDK2_HUMAN	1.0000	0.0680	1.0000	0.0226	12.0214	1.6306	1.0035	0.0000	14.6780	0.0031310017738069174
SEPT6_HUMAN	SEPT2_HUMAN	1.0000	0.4030	1.0000	0.1337	0.2666	0.8153	1.7562	0.0000	2.9717	0.007164989651079239
CSE1_HUMAN	IMA7_HUMAN	1.0000	1.0000	4.9000	1.6252	0.2989	0.4076	2.0071	0.0000	4.3388	0.003827081530935794
TLE1_HUMAN	HES1_HUMAN	0.6660	1.0000	1.0000	0.2209	0.9775	0.0000	2.0071	0.0000	3.2055	0.0063574789287635615
ELOC_HUMAN	ELOA1_HUMAN	1.0000	1.0000	1.0000	0.3317	0.0404	0.0000	2.0071	0.0000	2.3791	0.0025910983763324734
ELOC_HUMAN	ELOA2_HUMAN	0.2950	1.0000	1.0000	0.0978	0.0404	1.2229	2.0071	0.0000	3.3682	0.005222106181942506
DYN1_HUMAN	NDKB_HUMAN	1.0000	1.0000	1.0000	0.3317	0.1454	0.4076	1.7562	0.0000	2.6409	4.8753742784092503E-4
RASH_HUMAN	AFAD_HUMAN	1.0000	1.0000	11.5714	3.8380	1.6723	0.4076	1.0035	0.0000	6.9215	0.008517776490209565
SMCA2_HUMAN	SMCA2_HUMAN	1.0000	1.0000	64.9630	21.5466	6.3904	0.4076	2.2579	0.0000	30.6026	0.007348418838827579
KAPCA_HUMAN	KAP0_HUMAN	1.0000	1.0000	1.0000	0.3317	0.4605	0.0000	1.0035	0.0000	1.7957	0.007360863313205152
GSK3A_HUMAN	KAPCA_HUMAN	1.0000	0.0860	17.5513	0.5006	9.7431	0.0000	1.0035	0.0000	11.2473	0.0046909130049148495
LEF1_HUMAN	TLE1_HUMAN	0.6660	0.1240	3.0000	0.1234	0.2504	0.0000	2.0071	0.0000	2.3809	0.004025640083720345
CDK7_HUMAN	ERCC3_HUMAN	1.0000	1.0000	1.0000	0.3317	1.1472	1.6306	2.0071	0.0000	5.1165	0.0011928342763303334
CLOCK_HUMAN	CLOCK_HUMAN	1.0000	1.0000	18.7778	6.2281	3.7001	0.0000	2.0071	0.0000	11.9353	0.008180385654006304
NPAS2_HUMAN	NPAS2_HUMAN	0.2630	0.2630	18.7778	1.6380	3.7001	0.8153	2.0071	0.0000	8.1605	0.006423621623428221
RFA1_HUMAN	BLM_HUMAN	1.0000	1.0000	1.0000	0.3317	0.4847	1.2229	2.0071	0.0000	4.0464	0.0036781118334564987
PSB7_HUMAN	PSB1_HUMAN	1.0000	1.0000	4657.4265	6.5504	1.9551	3.6688	2.7597	0.0000	14.9340	0.009833529596015366
SMAD1_HUMAN	LEF1_HUMAN	1.0000	0.1240	6.4000	0.2632	0.1616	0.4076	2.0071	0.0000	2.8395	0.003171995762404071
CSN2_HUMAN	CSN2_HUMAN	1.0000	1.0000	6.7821	2.2494	0.5898	4.4841	2.5088	0.0000	9.8321	0.004767015926416295
XRCC3_HUMAN	RA51C_HUMAN	1.0000	1.0000	3.0000	0.9950	0.0000	2.8535	2.0071	0.0000	5.8556	0.0018928654681429923
CCNE1_HUMAN	MPIP1_HUMAN	0.1840	1.0000	6.0000	0.3662	0.2101	3.2612	2.0071	0.0000	5.8444	0.00653650734860984
CHK2_HUMAN	MPIP1_HUMAN	0.1840	1.0000	1.0000	0.0610	0.8644	0.0000	2.0071	0.0000	2.9325	0.007036448152510686
CASP7_HUMAN	BIRC2_HUMAN	1.0000	1.0000	24.1429	8.0076	0.7917	0.0000	1.0035	0.0000	9.8028	0.0026999921289269247
CASP3_HUMAN	BIRC2_HUMAN	1.0000	0.1460	24.1429	1.1691	0.7917	0.0000	1.0035	0.0000	2.9644	1.9741939667166085E-5
BIRC3_HUMAN	CASP7_HUMAN	0.6430	1.0000	24.1429	5.1489	0.7917	1.2229	1.0035	0.0000	8.1671	0.006741475176236522
CASP3_HUMAN	BIRC3_HUMAN	0.6430	0.1460	24.1429	1.1691	0.7917	0.4076	1.0035	0.0000	3.3720	0.0020682730094514503
CHK2_HUMAN	PLK1_HUMAN	1.0000	1.0000	1.0000	0.3317	8.4586	0.0000	2.0071	0.0000	10.7973	7.499062199613915E-4
SHC1_HUMAN	ERBB3_HUMAN	1.0000	0.1920	1.0000	0.0637	8.4586	0.0000	1.0035	0.0000	9.5258	4.0985375588510007E-4
SHC1_HUMAN	ERBB2_HUMAN	0.1360	0.1920	1.0000	0.0451	8.5636	2.0382	1.0035	0.0000	11.6505	0.0016034967641648168
STA5A_HUMAN	ERBB4_HUMAN	0.2830	0.9030	1.0000	0.0939	9.8724	0.0000	0.5018	0.0000	10.4680	0.0010277006422502633
RAC3_HUMAN	RAC3_HUMAN	1.0000	1.0000	8.0667	2.6755	0.5251	4.0765	1.0035	0.0000	8.2806	4.7530327860105805E-5
RAC2_HUMAN	RAC2_HUMAN	1.0000	1.0000	8.0667	2.6755	0.5251	10.1911	1.0035	0.0000	14.3953	0.0022496478211626136
RAC2_HUMAN	DOCK2_HUMAN	1.0000	0.3490	4.1667	0.4823	0.2343	8.5606	0.2509	0.0000	9.5280	0.00514110346987487
FBXW7_HUMAN	CCNE1_HUMAN	1.0000	1.0000	4.1667	1.3820	0.5494	0.0000	2.0071	0.0000	3.9384	0.0012350925772840959
RASH_HUMAN	MP2K1_HUMAN	1.0000	1.0000	112.3357	37.2589	1.9874	0.8153	1.0035	0.0000	41.0651	0.003359352629500367
RASA1_HUMAN	RASH_HUMAN	1.0000	1.0000	97.4026	32.3060	2.8115	0.0000	1.0035	0.0000	36.1210	0.007013009587995378
RASH_HUMAN	NF1_HUMAN	1.0000	1.0000	10.0000	3.3168	0.1454	0.0000	1.0035	0.0000	4.4657	0.0034713993645962226
PLCG1_HUMAN	FGFR4_HUMAN	0.3640	1.0000	4.9000	0.5916	20.9728	0.0000	0.5018	0.0000	22.0661	4.997544097035511E-4
NCK1_HUMAN	NCKP1_HUMAN	1.0000	1.0000	1.0000	0.3317	0.0000	0.0000	1.0035	0.0000	1.3352	0.004750599354198006
NCK1_HUMAN	PAK2_HUMAN	1.0000	1.0000	4.1667	1.3820	5.0574	0.4076	1.0035	0.0000	7.8505	0.004792703932554395
CD5R2_HUMAN	CDK5_HUMAN	1.0000	1.0000	1.0000	0.3317	0.0808	6.5223	0.2509	0.0000	7.1857	0.007474015881701822
CD5R1_HUMAN	CDK5_HUMAN	1.0000	0.0830	1.0000	0.0275	0.0808	6.5223	2.0071	0.0000	8.6377	9.344639883481154E-4
RASH_HUMAN	MPIP1_HUMAN	1.0000	0.1840	49.3714	3.0130	0.0485	0.0000	0.7526	0.0000	3.8142	0.004674942480405294
APC_HUMAN	APC_HUMAN	1.0000	1.0000	69.4795	23.0446	1.4865	1.2229	2.0071	0.0000	27.7611	0.0027431455074713117
FRAP_HUMAN	KS6B1_HUMAN	1.0000	1.0000	6.0000	1.9901	2.0359	0.0000	1.0035	0.0000	5.0295	0.0021496029945304016
KS6B2_HUMAN	FRAP_HUMAN	0.2240	1.0000	6.0000	0.4458	2.0359	0.0000	1.0035	0.0000	3.4852	0.0037089946045089184
NSF_HUMAN	NSF_HUMAN	1.0000	1.0000	1.0000	0.3317	1.4946	7.3376	0.2509	0.0000	9.4148	0.007491926017176717
PSN1_HUMAN	METL2_HUMAN	0.2150	1.0000	1.0000	0.0713	0.0323	0.0000	0.2509	0.0000	0.3545	0.003399696940447242
CDK2_HUMAN	CCNE1_HUMAN	1.0000	1.0000	6.0357	2.0019	3.0296	2.0382	2.0071	0.0000	9.0768	0.006924870220469237
CCNE1_HUMAN	CDK3_HUMAN	0.3460	1.0000	6.0357	0.6927	3.0296	0.0000	2.0071	0.0000	5.7293	0.006360373855533869
CCNC_HUMAN	CDK3_HUMAN	0.3460	1.0000	15.7051	1.8023	1.9632	0.0000	2.0071	0.0000	5.7725	0.0026807309795563485
PCNA_HUMAN	PCNA_HUMAN	1.0000	1.0000	6.7821	8.9277	0.2262	7.3376	3.7632	468.2593	488.5140	0.0037353961104798494
STX1A_HUMAN	NSF_HUMAN	1.0000	1.0000	3.0000	0.9950	0.5413	5.2994	0.2509	0.0000	7.0866	0.0012050212621172829
BOK_HUMAN	BOK_HUMAN	1.0000	1.0000	1.0000	0.3317	0.3151	2.4459	0.2509	0.0000	3.3435	0.004404566448523599
CCNH_HUMAN	CDK2_HUMAN	1.0000	1.0000	22.4416	7.4433	1.9632	0.4076	2.0071	0.0000	11.8212	0.009348970630901378
CCNK_HUMAN	CDK2_HUMAN	1.0000	1.0000	29.1838	9.6795	1.9632	0.0000	2.0071	0.0000	13.6498	0.005474215781807224
LEF1_HUMAN	CDX1_HUMAN	0.1540	0.1240	6.0000	0.2468	0.3878	0.0000	2.0071	0.0000	2.6416	0.00858575017024095
Q9UHB7_HUMAN	SIAH1_HUMAN	1.0000	0.1930	8.0667	0.5164	0.0242	0.0000	0.2509	0.0000	0.7915	6.837236628110022E-4
PLCG1_HUMAN	ERBB2_HUMAN	1.0000	0.1360	30.2222	1.3633	18.8480	0.0000	0.5018	0.0000	20.7131	0.0060277862234840275
NR4A2_HUMAN	RXRA_HUMAN	1.0000	1.0000	1.0000	0.3317	5.5179	0.4076	2.0071	0.0000	8.2643	0.0034006630892958645
RXRG_HUMAN	NR4A1_HUMAN	0.4940	0.1610	1.0000	0.0534	5.5179	0.0000	2.0071	0.0000	7.5783	0.001310800938308857
NR4A2_HUMAN	RXRB_HUMAN	0.4720	1.0000	1.0000	0.1566	5.5179	0.0000	2.0071	0.0000	7.6815	0.009135095455925226
PSN1_HUMAN	NOTC2_HUMAN	1.0000	0.2150	1.0000	0.0713	0.2747	0.8153	2.0071	0.0000	3.1683	0.004199599172497082
TAF9_HUMAN	TAF6_HUMAN	1.0000	1.0000	744.5785	1.0472	0.0646	0.8153	3.2615	0.0000	5.1886	0.001188728724640319
TBP_HUMAN	TAF12_HUMAN	1.0000	1.0000	9.0750	3.0100	0.0323	1.2229	3.2615	0.0000	7.5267	0.003797414062905834
TAF12_HUMAN	TAF4B_HUMAN	1.0000	1.0000	1.0000	0.3317	0.0566	0.4076	2.0071	0.0000	2.8029	0.004482157001602997
TAF12_HUMAN	TAF4_HUMAN	0.0510	1.0000	1.0000	0.0169	0.0566	0.8153	3.2615	0.0000	4.1502	0.004522440482655038
TF7L1_HUMAN	CTNB1_HUMAN	1.0000	0.3490	3.0000	0.3473	0.3636	0.0000	2.0071	0.0000	2.7179	0.0036189001937072672
EF1G_HUMAN	EF1B_HUMAN	1.0000	0.9640	459.1837	0.6226	0.2343	5.7070	1.0035	0.0000	7.5674	3.5081652112658123E-4
PSA1_HUMAN	PSA3_HUMAN	1.0000	1.0000	595.0000	7.2983	1.9551	6.5223	2.7597	0.0000	18.5354	0.005725448614255433
MK14_HUMAN	MAPK2_HUMAN	1.0000	0.1890	1.0000	0.2488	7.6830	0.0000	2.0071	0.0000	9.9389	0.009294869994649407
CASP7_HUMAN	CASP7_HUMAN	1.0000	1.0000	13.8889	4.6066	0.2504	1.6306	2.5088	0.0000	8.9964	0.0099601546882174
CASP3_HUMAN	CASP3_HUMAN	0.1460	0.1460	13.8889	0.6726	0.2504	1.2229	1.2544	0.0000	3.4004	0.007550237496707552
MK01_HUMAN	MK01_HUMAN	1.0000	1.0000	3.0000	0.9950	7.6830	3.6688	1.0035	0.0000	13.3504	0.009250086956717566
MK03_HUMAN	MK03_HUMAN	0.3420	0.3420	3.0000	0.3403	7.6830	4.8918	1.0035	0.0000	13.9186	0.0033480653707882767
RAD51_HUMAN	RAD51_HUMAN	1.0000	1.0000	6.0357	7.9452	0.0485	4.8918	3.0106	0.0000	15.8960	0.0057645510491904535
GLI2_HUMAN	GLI2_HUMAN	1.0000	1.0000	15.1012	5.0087	2.0924	2.0382	2.0071	0.0000	11.1464	0.0062127622070425725
GLI3_HUMAN	GLI3_HUMAN	0.2180	0.2180	15.1012	1.0919	2.0924	2.8535	2.0071	0.0000	8.0449	0.006868855136463685
GLI1_HUMAN	GLI1_HUMAN	0.0580	0.0580	15.1012	0.2905	2.0924	2.4459	1.0035	468.2593	474.0916	0.008256746759582956
RAB6A_HUMAN	BICD1_HUMAN	1.0000	1.0000	1.0000	0.3317	0.0000	0.0000	2.0071	0.0000	2.3387	0.009355245654077686
RAB6A_HUMAN	BICD2_HUMAN	0.3400	1.0000	1.0000	0.1128	0.0000	1.2229	0.2509	0.0000	1.5866	0.0013276599125306332
GOGA1_HUMAN	RAB6A_HUMAN	1.0000	1.0000	1.0000	0.3317	0.0404	0.0000	2.0071	0.0000	2.3791	0.005184234819936879
RAB6A_HUMAN	TMF1_HUMAN	1.0000	1.0000	1.0000	0.3317	0.0000	0.0000	1.7562	0.0000	2.0878	0.0015281760283647828
RBBP4_HUMAN	RBBP4_HUMAN	1.0000	1.0000	40.3048	13.3681	1.8258	3.6688	2.0071	0.0000	20.8698	0.004884453999505573
EZH2_HUMAN	PHF1_HUMAN	0.1670	1.0000	15.0000	0.8308	0.1535	0.0000	0.2509	0.0000	1.2352	9.026569132703355E-4
FXR2_HUMAN	FXR2_HUMAN	1.0000	1.0000	11.3407	3.7614	0.6948	1.6306	3.0106	0.0000	9.0974	0.005279693361321827
FXR1_HUMAN	FXR2_HUMAN	1.0000	1.0000	11.3407	3.7614	0.6948	0.0000	2.0071	0.0000	6.4633	0.003258550043837222
FXR1_HUMAN	FXR1_HUMAN	1.0000	1.0000	11.3407	3.7614	0.6948	7.7453	2.5088	468.2593	482.9696	0.005996091373854333
FMR1_HUMAN	FXR1_HUMAN	1.0000	0.1460	11.3407	0.5492	0.6948	0.4076	2.5088	0.0000	4.1604	0.0062749482571677105
FMR1_HUMAN	FMR1_HUMAN	0.1460	0.1460	11.3407	0.5492	0.6948	0.4076	2.5088	0.0000	4.1604	0.005939995518949691
SUZ12_HUMAN	EZH2_HUMAN	1.0000	1.0000	15.0000	4.9751	0.0000	2.8535	0.2509	0.0000	8.0795	0.007638684238898056
SIAH2_HUMAN	SIAH2_HUMAN	0.0750	0.0750	12.6582	0.3149	0.0323	9.7835	1.0035	0.0000	11.1342	0.002848523261230815
IRAK1_HUMAN	MYD88_HUMAN	1.0000	1.0000	3.0000	0.9950	1.5269	2.8535	0.7526	0.0000	6.1281	0.007113570581433099
IRAK2_HUMAN	MYD88_HUMAN	1.0000	0.0530	3.0000	0.0527	1.5269	0.0000	0.7526	0.0000	2.3323	0.009352261145668832
MED6_HUMAN	CRSP6_HUMAN	1.0000	1.0000	12.8000	4.2454	0.0000	4.0765	3.0106	0.0000	11.3325	0.005645962931672649
DPOG1_HUMAN	DPOG2_HUMAN	1.0000	1.0000	1.0000	0.3317	0.0162	0.8153	2.0071	0.0000	3.1702	5.360579152420186E-4
SIAH1_HUMAN	TBL1X_HUMAN	1.0000	1.0000	6.0000	1.9901	0.0242	0.4076	0.7526	0.0000	3.1746	0.004076091496092098
MCM6_HUMAN	MCM3_HUMAN	1.0000	1.0000	6.0000	1.9901	0.5332	5.7070	2.0071	0.0000	10.2373	0.0055539404181887434
HES1_HUMAN	HES1_HUMAN	1.0000	1.0000	9.7524	3.2346	4.6534	4.0765	2.0071	0.0000	13.9716	0.0082771076187854
JIP1_HUMAN	JIP1_HUMAN	1.0000	1.0000	8.0357	2.6652	3.9344	4.0765	2.0071	0.0000	12.6832	0.008793524059658062
JIP1_HUMAN	JIP2_HUMAN	1.0000	0.1690	8.0357	0.4504	3.9344	3.2612	1.0035	0.0000	8.6495	8.813888220158605E-4
JIP2_HUMAN	JIP2_HUMAN	0.1690	0.1690	8.0357	0.4504	3.9344	6.9300	1.0035	0.0000	12.3184	7.708392315826762E-4
MED6_HUMAN	MED4_HUMAN	1.0000	1.0000	14.2857	4.7382	0.0000	1.2229	3.0106	0.0000	8.9717	0.00675639775655402
MED4_HUMAN	CRSP6_HUMAN	1.0000	1.0000	15.4286	5.1173	0.0000	0.8153	3.0106	0.0000	8.9431	0.0012764728167721261
O75530_HUMAN	O75530_HUMAN	1.0000	1.0000	44.7090	14.8289	1.8258	5.7070	2.0071	0.0000	24.3688	0.005421636646268888
TLR4_HUMAN	TLR4_HUMAN	1.0000	1.0000	15.4714	5.1315	2.2621	2.4459	2.0071	0.0000	11.8465	0.0052277690794594114
ODPB_HUMAN	ODPB_HUMAN	1.0000	1.0000	7.5789	2.5137	0.4282	3.2612	2.0071	0.0000	8.2101	0.007296549211371219
PSF2_HUMAN	Q9BRT9_HUMAN	1.0000	1.0000	1.0000	0.3317	0.0323	2.0382	0.2509	0.0000	2.6531	0.007680247829819482
Q9NRF8_HUMAN	Q9NRF8_HUMAN	0.4520	0.4520	1504.0526	0.9561	0.3312	0.4076	0.2509	0.0000	1.9459	0.0064604243535865925
PRPF3_HUMAN	PRPF3_HUMAN	1.0000	1.0000	10.8627	3.6029	0.0000	4.8918	2.5088	0.0000	11.0034	0.008016360983131096
GABP2_HUMAN	GABPA_HUMAN	0.4620	1.0000	1.0000	0.1532	0.0969	0.8153	2.0071	0.0000	3.0725	0.0031945422142704415
TFE2_HUMAN	TAL2_HUMAN	0.3120	1.0000	1.0000	0.1035	2.4075	0.0000	2.0071	0.0000	4.5180	0.0034943723415230676
TFE2_HUMAN	TAL1_HUMAN	0.3120	0.1090	1.0000	0.0362	2.4075	1.2229	2.0071	0.0000	5.6737	0.0084502804640578
TFE2_HUMAN	LYL1_HUMAN	0.3120	0.0620	1.0000	0.0206	2.4075	2.8535	2.0071	0.0000	7.2886	1.6902533278872477E-4
TDP1_HUMAN	E2F4_HUMAN	1.0000	1.0000	3.0000	0.9950	0.1535	0.4076	2.0071	0.0000	3.5632	0.006312261406071282
E2F4_HUMAN	TDP2_HUMAN	1.0000	1.0000	3.0000	0.9950	0.1535	0.4076	2.0071	0.0000	3.5632	2.8440492854996834E-4
ZN238_HUMAN	ZN238_HUMAN	0.1620	0.1620	8.0031	0.4300	3.9748	8.5606	2.5088	0.0000	15.4742	0.0020516904335475773
JUND_HUMAN	JUND_HUMAN	1.0000	1.0000	9.9412	3.2972	1.1795	6.5223	2.2579	0.0000	13.2570	0.0022150014775710247
JUNB_HUMAN	JUNB_HUMAN	0.1860	0.1860	9.9412	0.6133	1.1795	5.2994	2.2579	0.0000	9.3501	0.0033218937207725816
CNOT2_HUMAN	CNOT2_HUMAN	1.0000	1.0000	5.4000	7.1084	0.0808	1.6306	2.0071	0.0000	10.8268	0.004051616522379818
DHYS_HUMAN	Q9GZV4_HUMAN	0.4070	1.0000	1.0000	0.5358	0.0485	0.0000	0.2509	0.0000	0.8351	0.002047027682258392
Q9H5G0_HUMAN	Q9H5G0_HUMAN	1.0000	1.0000	6.0357	7.9452	0.0162	4.0765	0.2509	0.0000	12.2887	0.009183887978782036
CUTC_HUMAN	CUTC_HUMAN	1.0000	1.0000	1.0000	1.3164	0.0323	3.2612	2.5088	0.0000	7.1187	0.009488604713392773
RAD51_HUMAN	RAD54_HUMAN	1.0000	1.0000	1.0000	1.3164	0.1616	4.0765	2.0071	0.0000	7.5615	4.415456352207681E-4
GBG7_HUMAN	GBB5_HUMAN	1.0000	1.0000	1.0000	1.3164	0.2908	0.4076	0.5018	0.0000	2.5166	0.0075166491302448915
GBG2_HUMAN	GBB5_HUMAN	0.4940	1.0000	1.0000	0.6503	0.2908	0.0000	0.2509	0.0000	1.1920	0.004273998526084613
GBG4_HUMAN	GBB5_HUMAN	0.4100	1.0000	1.0000	0.5397	0.2908	0.0000	1.0035	0.0000	1.8341	0.00421809494837425
SURF5_HUMAN	Q9P086_HUMAN	1.0000	1.0000	1.0000	1.3164	0.0000	0.0000	3.0106	0.0000	4.3269	0.003355693523940465
O43809_HUMAN	O43809_HUMAN	1.0000	1.0000	6.4222	8.4540	0.0000	0.0000	0.2509	0.0000	8.7049	0.0013807298568450377
T103_HUMAN	CN122_HUMAN	1.0000	1.0000	1.0000	1.3164	0.0162	0.0000	0.2509	0.0000	1.5834	0.0022173484181784407
EI2BA_HUMAN	EI2BA_HUMAN	1.0000	1.0000	9.2842	12.2215	0.1050	1.2229	1.0035	0.0000	14.5530	0.008114213752077219
LSM1_HUMAN	LSM4_HUMAN	1.0000	1.0000	2427.6945	3.4144	1.4219	2.4459	2.0071	0.0000	9.2892	0.007866321448125402
LSM7_HUMAN	LSM4_HUMAN	1.0000	1.0000	2500.1637	3.5163	1.4219	4.0765	2.0071	0.0000	11.0217	0.007709242704157018
EPHA7_HUMAN	EFNA1_HUMAN	1.0000	1.0000	1.0000	1.3164	1.3976	2.0382	1.0035	0.0000	5.7558	0.004750015852206812
EPHA5_HUMAN	EFNA1_HUMAN	1.0000	0.5210	1.0000	0.6858	1.4946	0.4076	1.2544	0.0000	3.8425	8.718851503460079E-4
EPHA4_HUMAN	EFNA1_HUMAN	1.0000	0.5140	1.0000	0.6766	1.3976	1.2229	2.0071	0.0000	5.3043	0.00924251730005031
EFNA1_HUMAN	EPHA3_HUMAN	1.0000	0.5030	1.0000	0.6621	1.3976	0.8153	2.0071	0.0000	4.8821	0.0055638156429364885
EPHA8_HUMAN	EFNA1_HUMAN	1.0000	0.4400	1.0000	0.5792	1.4946	0.0000	1.2544	0.0000	3.3282	0.003536090372769569
EFNA1_HUMAN	EPHB1_HUMAN	1.0000	0.4050	1.0000	0.5331	1.4946	0.0000	2.0071	0.0000	4.0348	0.0029731850770204384
EPHA2_HUMAN	EFNA1_HUMAN	1.0000	0.3120	1.0000	0.4107	1.4946	3.6688	2.0071	0.0000	7.5812	0.007366400210868001
EPHA1_HUMAN	EFNA1_HUMAN	1.0000	0.1900	1.0000	0.2501	1.4946	1.6306	2.0071	0.0000	5.3823	0.007559026684937691
EPHA7_HUMAN	EFNA5_HUMAN	0.2300	1.0000	1.0000	0.3028	1.3976	2.4459	1.0035	0.0000	5.1498	3.9536435579368145E-4
EPHA5_HUMAN	EFNA5_HUMAN	0.2300	0.5210	1.0000	0.3028	1.4946	0.8153	1.0035	0.0000	3.6162	0.0018594764077517845
EPHA4_HUMAN	EFNA5_HUMAN	0.2300	0.5140	1.0000	0.3028	1.3976	1.6306	1.5053	0.0000	4.8363	0.009851537017323286
EFNA5_HUMAN	EPHA3_HUMAN	0.2300	0.5030	1.0000	0.3028	1.3976	0.8153	1.5053	0.0000	4.0210	0.009817027529122899
EFNA5_HUMAN	EPHA8_HUMAN	0.2300	0.4400	1.0000	0.3028	1.4946	0.0000	1.0035	0.0000	2.8009	7.493792995071336E-4
EFNA5_HUMAN	EPHB2_HUMAN	0.2300	0.4220	1.0000	0.3028	1.4946	0.0000	1.0035	0.0000	2.8009	0.005020097341551459
EFNA5_HUMAN	EPHB1_HUMAN	0.2300	0.4050	1.0000	0.3028	1.4946	0.0000	1.5053	0.0000	3.3026	0.0077713462561713334
EPHA2_HUMAN	EFNA5_HUMAN	0.2300	0.3120	1.0000	0.3028	1.4946	0.4076	1.5053	0.0000	3.7103	0.007538211794446861
EPHA7_HUMAN	EFNA3_HUMAN	0.2190	1.0000	1.0000	0.2883	1.3976	1.2229	1.0035	0.0000	3.9124	0.0038273923612386694
EPHA5_HUMAN	EFNA3_HUMAN	0.2190	0.5210	1.0000	0.2883	1.4946	0.0000	1.2544	0.0000	3.0373	0.008268170079108477
EPHA4_HUMAN	EFNA3_HUMAN	0.2190	0.5140	1.0000	0.2883	1.3976	4.0765	2.0071	0.0000	7.7694	0.005063467513543459
EPHA2_HUMAN	EFNA3_HUMAN	0.2190	0.3120	1.0000	0.2883	1.4946	0.8153	2.0071	0.0000	4.6052	0.007021974136061595
EPHA5_HUMAN	EFNA2_HUMAN	0.1950	0.5210	1.0000	0.2567	1.4946	0.0000	0.7526	0.0000	2.5039	0.002363280908794745
EFNA2_HUMAN	EPHA3_HUMAN	0.1950	0.5030	1.0000	0.2567	1.3976	0.0000	1.0035	0.0000	2.6579	0.007366676411067785
EPHA2_HUMAN	EFNA2_HUMAN	0.1950	0.3120	1.0000	0.2567	1.4946	0.0000	1.0035	0.0000	2.7548	0.006396780219041701
EPHA7_HUMAN	EFNA4_HUMAN	0.1700	1.0000	1.0000	0.2238	1.3976	0.8153	1.0035	0.0000	3.4402	6.454317379229447E-4
EPHA5_HUMAN	EFNA4_HUMAN	0.1700	0.5210	1.0000	0.2238	1.4946	0.0000	1.2544	0.0000	2.9728	0.005266356232931828
EPHA4_HUMAN	EFNA4_HUMAN	0.1700	0.5140	1.0000	0.2238	1.3976	1.2229	2.0071	0.0000	4.8514	0.0051230259394807395
EFNA4_HUMAN	EPHA8_HUMAN	0.1700	0.4400	1.0000	0.2238	1.4946	0.0000	1.2544	0.0000	2.9728	0.008570955014475409
EPHA2_HUMAN	EFNA4_HUMAN	0.1700	0.3120	1.0000	0.2238	1.4946	2.8535	2.0071	0.0000	6.5789	0.006044313928028329
PSDE_HUMAN	PSDE_HUMAN	1.0000	1.0000	7.2727	9.5736	0.1131	6.1147	2.7597	0.0000	18.5611	0.009063512887016517
KU86_HUMAN	KU70_HUMAN	1.0000	1.0000	1.0000	1.3164	0.7109	4.4841	2.0071	0.0000	8.5185	0.004087920168439887
PSD10_HUMAN	PRS6B_HUMAN	1.0000	1.0000	4657.7805	6.5509	0.1939	1.2229	2.7597	0.0000	10.7274	0.007364128142086085
RLA1_HUMAN	RLA2_HUMAN	1.0000	1.0000	1.0000	1.3164	0.0969	6.1147	3.0106	0.0000	10.5386	0.004539044832994129
SF3A1_HUMAN	SF3A2_HUMAN	1.0000	1.0000	3283.8359	4.6185	0.0000	1.2229	2.5088	0.0000	8.3503	0.007787085758442139
SNX6_HUMAN	SNX2_HUMAN	1.0000	0.4780	1.0000	0.6292	0.2585	2.8535	1.0035	0.0000	4.7448	0.007074393403632287
MJD1_HUMAN	TERA_HUMAN	1.0000	1.0000	1.0000	1.3164	0.0000	0.0000	0.2509	0.0000	1.5673	0.005152489091609818
CDC37_HUMAN	HS90A_HUMAN	1.0000	1.0000	1.0000	1.3164	0.0808	1.6306	1.0035	0.0000	4.0313	0.006710380709934
Q9NRG1_HUMAN	Q9NRG1_HUMAN	0.4220	0.4220	5.7619	3.2008	0.1939	0.0000	1.0035	0.0000	4.3982	0.006422251394966356
TNPO1_HUMAN	ELAV1_HUMAN	0.3710	1.0000	1.0000	0.4884	1.0422	0.4076	2.0071	0.0000	3.9452	0.0038554913813513814
TNPO2_HUMAN	ELAV1_HUMAN	0.3710	0.7200	1.0000	0.4884	1.2361	0.0000	2.0071	0.0000	3.7315	0.004596275195470956
ASH2L_HUMAN	DPY30_HUMAN	1.0000	1.0000	1.0000	1.3164	0.0323	0.0000	0.2509	0.0000	1.5996	0.0049527856791180234
HSP71_HUMAN	BAG1_HUMAN	1.0000	1.0000	1.0000	1.3164	0.5332	0.4076	2.0071	0.0000	4.2643	2.9754713842418122E-5
RFC3_HUMAN	RFC4_HUMAN	1.0000	1.0000	3.0000	3.9491	0.0000	3.2612	3.7632	0.0000	10.9735	0.0026041217156884734
DHSO_HUMAN	DHSO_HUMAN	1.0000	1.0000	4.1667	5.4849	0.6463	4.0765	1.0035	0.0000	11.2112	2.1987471184405582E-4
RD23B_HUMAN	PSD4_HUMAN	1.0000	1.0000	3743.9295	5.2656	0.2020	1.6306	2.0071	0.0000	9.1052	0.003820062660674266
RD23A_HUMAN	PSD4_HUMAN	0.3830	1.0000	3743.9295	2.0167	0.2020	1.2229	2.0071	0.0000	5.4487	0.009224196516736245
HSPB2_HUMAN	HSPB2_HUMAN	0.1010	0.1010	1.0000	0.1330	0.1616	6.5223	1.2544	0.0000	8.0713	0.008906196575737421
DMD_HUMAN	DTNB_HUMAN	1.0000	1.0000	3.0000	3.9491	0.6382	0.4076	1.0035	0.0000	5.9985	0.0028094341558587642
UTRO_HUMAN	DTNB_HUMAN	0.1470	1.0000	3.0000	0.5805	0.6382	0.0000	1.0035	0.0000	2.2223	0.009026577742873852
COPA_HUMAN	COPE_HUMAN	1.0000	1.0000	1.0000	1.3164	0.1616	0.0000	3.0106	0.0000	4.4885	0.0028150734703485357
PSA2_HUMAN	PSA2_HUMAN	1.0000	1.0000	12.7033	16.7223	1.9551	3.6688	2.7597	0.0000	25.1059	0.003508257680367591
KPCI_HUMAN	PAR6G_HUMAN	1.0000	1.0000	1.0000	1.3164	3.8617	0.0000	1.0035	0.0000	6.1816	0.0012095773732807835
KPCI_HUMAN	PAR6B_HUMAN	1.0000	0.2460	1.0000	0.3238	3.8617	0.0000	0.5018	0.0000	4.6873	0.0050787520553503655
KPCI_HUMAN	PAR6A_HUMAN	1.0000	0.1080	1.0000	0.1422	3.8617	0.0000	2.0071	0.0000	6.0109	1.072150269777694E-4
KPCZ_HUMAN	PAR6G_HUMAN	0.3370	1.0000	1.0000	0.4436	3.8617	0.0000	1.0035	0.0000	5.3089	0.0023533572738309782
PAR6B_HUMAN	KPCZ_HUMAN	0.3370	0.2460	1.0000	0.3238	3.8617	0.8153	1.0035	0.0000	6.0044	0.002321542998236079
PAR6A_HUMAN	KPCZ_HUMAN	0.3370	0.1080	1.0000	0.1422	3.8617	0.8153	1.7562	0.0000	6.5753	0.009685319112888785
CHKA_HUMAN	CHKA_HUMAN	1.0000	1.0000	1.0000	1.3164	0.0162	4.8918	0.2509	0.0000	6.4752	0.008609208915791868
RFA1_HUMAN	RFA2_HUMAN	1.0000	1.0000	1.0000	1.3164	0.1373	1.2229	3.2615	0.0000	5.9381	0.00891404595559053
MK14_HUMAN	KS6A4_HUMAN	1.0000	0.3440	1.0000	0.4528	9.7431	0.0000	2.0071	0.0000	12.2030	0.002888250037243816
T23O_HUMAN	T23O_HUMAN	1.0000	1.0000	4.9000	6.4502	0.0242	2.0382	1.0035	0.0000	9.5162	3.3117139225826597E-4
ANC2_HUMAN	APC11_HUMAN	1.0000	1.0000	1.0000	1.3164	0.0000	0.0000	0.2509	0.0000	1.5673	0.0077128703880422565
MAAI_HUMAN	MAAI_HUMAN	1.0000	1.0000	4.9000	6.4502	1.6481	6.1147	2.0071	0.0000	16.2201	0.009348891913508604
PSA2_HUMAN	PSA7_HUMAN	1.0000	1.0000	6.0357	7.9452	1.9551	2.4459	2.7597	0.0000	15.1059	0.005997503160579656
ACTN2_HUMAN	ACTN2_HUMAN	1.0000	1.0000	11.6658	15.3566	3.0215	2.8535	2.5088	0.0000	23.7404	0.004698455205549006
ACTN1_HUMAN	ACTN1_HUMAN	0.4920	0.4920	11.6658	7.5554	3.0215	5.7070	2.2579	0.0000	18.5419	0.005283751455823109
ACTN4_HUMAN	ACTN4_HUMAN	0.4420	0.4420	11.6658	6.7876	3.0215	5.2994	2.2579	0.0000	17.3664	0.005589043834287461
PSA5_HUMAN	PSA7_HUMAN	1.0000	1.0000	4453.2529	6.2632	1.9551	4.8918	2.7597	0.0000	15.8697	0.001142759693571631
MP2K4_HUMAN	MK10_HUMAN	1.0000	1.0000	1.0000	1.3164	7.6830	3.2612	1.0035	0.0000	13.2641	0.0019798935987251497
PP4C_HUMAN	IGBP1_HUMAN	1.0000	1.0000	1.0000	1.3164	0.0808	2.0382	1.0035	0.0000	4.4389	0.0020421520119202675
RGS7_HUMAN	GBB5_HUMAN	1.0000	1.0000	1.0000	1.3164	0.5170	1.6306	0.5018	0.0000	3.9658	1.0391622305564452E-4
TAF9_HUMAN	TAF12_HUMAN	1.0000	1.0000	825.9026	1.1616	0.0242	4.4841	3.2615	0.0000	8.9314	0.009151570376582853
TPIS_HUMAN	TPIS_HUMAN	1.0000	1.0000	1.0000	1.3164	0.0242	4.8918	0.2509	0.0000	6.4832	0.006553149408678443
RFC1_HUMAN	RFC3_HUMAN	1.0000	1.0000	3.0000	3.9491	0.0000	2.0382	3.2615	0.0000	9.2488	0.008116036529034741
PRS6B_HUMAN	PRS6B_HUMAN	1.0000	1.0000	6.8571	9.0265	1.0179	7.7453	2.7597	0.0000	20.5495	0.008800162480473196
PRS6A_HUMAN	PRS6B_HUMAN	1.0000	1.0000	3574.3789	5.0271	1.0179	3.6688	2.7597	0.0000	12.4736	0.0023250233868748428
GBG12_HUMAN	GBB4_HUMAN	1.0000	0.2950	1.0000	0.3883	0.2908	0.0000	0.5018	0.0000	1.1809	0.008971367768637366
O14907_HUMAN	CTNB1_HUMAN	1.0000	1.0000	1.0000	1.3164	0.2585	1.6306	0.7526	0.0000	3.9581	0.00721171958444447
ULK1_HUMAN	ULK1_HUMAN	0.2840	0.2840	5.4000	2.0188	7.6830	2.0382	2.0071	0.0000	13.7471	0.00527567776033929
UBQL1_HUMAN	CSTF2_HUMAN	0.5670	1.0000	1.0000	0.7464	0.4120	0.0000	0.7526	0.0000	1.9111	0.005727212691126702
GRAP_HUMAN	GRAP_HUMAN	0.1060	0.1060	8.0040	1.1168	17.1111	4.0765	1.0035	0.0000	23.3079	0.0017738649227950932
PSB7_HUMAN	PSB3_HUMAN	1.0000	1.0000	4593.1361	6.4599	1.9551	3.2612	2.7597	0.0000	14.4359	0.006475137048139037
MSH2_HUMAN	MSH6_HUMAN	1.0000	1.0000	1.0000	1.3164	3.4739	3.6688	2.0071	0.0000	10.4662	4.804469199388783E-4
UGDH_HUMAN	UGDH_HUMAN	1.0000	1.0000	4.1667	5.4849	0.1212	3.2612	0.2509	0.0000	9.1181	0.007721963866720032
PSB8_HUMAN	PSA2_HUMAN	1.0000	1.0000	1.0000	1.3164	1.9551	2.4459	2.7597	0.0000	8.4770	0.009232259686582816
PSA2_HUMAN	PSB5_HUMAN	1.0000	1.0000	4457.4464	6.2691	1.9551	1.2229	2.7597	0.0000	12.2068	0.004305969047752822
PSA1_HUMAN	PSA2_HUMAN	1.0000	1.0000	3974.5161	5.5899	1.9551	3.2612	2.7597	0.0000	13.5659	0.0067286366373403746
RIR2_HUMAN	RIR2_HUMAN	0.3540	0.3540	3.0000	1.3980	0.0323	7.7453	2.0071	468.2593	479.4419	0.006574745244038046
Q9Y4E2_HUMAN	DOCK1_HUMAN	1.0000	1.0000	1.0000	1.3164	0.0000	0.0000	0.2509	0.0000	1.5673	8.211700537265832E-4
APBA2_HUMAN	APBA2_HUMAN	1.0000	1.0000	4.1667	5.4849	1.4461	9.7835	1.0035	0.0000	17.7180	0.004138835318975948
APBA1_HUMAN	APBA1_HUMAN	0.2550	0.2550	4.1667	1.3986	1.4461	4.0765	2.7597	0.0000	9.6809	0.003961408613276818
CSKP_HUMAN	APBA1_HUMAN	0.2550	1.0000	1.0000	0.3357	4.2172	0.0000	1.2544	0.0000	5.8073	0.00522090310858231
SOS1_HUMAN	GRAP_HUMAN	0.1060	1.0000	1.0000	0.1395	9.4119	0.4076	1.0035	0.0000	10.9626	0.007938925818515056
PSA6_HUMAN	PSA3_HUMAN	1.0000	1.0000	595.0000	7.2983	1.9551	5.2994	2.7597	0.0000	17.3125	0.009520239689260565
GNAO1_HUMAN	GPSM2_HUMAN	1.0000	1.0000	1.0000	1.3164	0.2828	2.4459	0.5018	0.0000	4.5468	0.0091775018060388
RFC1_HUMAN	PCNA_HUMAN	1.0000	1.0000	1.0000	1.3164	0.4039	2.0382	2.7597	0.0000	6.5182	0.008147057405394568
BARD1_HUMAN	BRCA1_HUMAN	1.0000	1.0000	1.0000	1.3164	0.6544	3.2612	2.0071	0.0000	7.2390	0.0022025807377355367
IDH3B_HUMAN	IDH3A_HUMAN	1.0000	1.0000	1.0000	1.3164	0.0889	0.4076	2.0071	0.0000	3.8199	0.004686889433877488
UN119_HUMAN	ARL3_HUMAN	0.1050	1.0000	1.0000	0.1382	0.0969	0.0000	1.0035	0.0000	1.2387	0.007028721943010658
MK01_HUMAN	MP2K1_HUMAN	1.0000	1.0000	1.0000	1.3164	7.6830	2.0382	1.0035	0.0000	12.0412	0.0027407003667561437
MP2K2_HUMAN	MK01_HUMAN	1.0000	1.0000	1.0000	1.3164	7.6830	2.0382	1.0035	0.0000	12.0412	0.0015028266711008308
MK03_HUMAN	MP2K1_HUMAN	0.3800	1.0000	1.0000	0.5002	7.6830	2.8535	1.0035	0.0000	12.0403	0.005290469454678618
MK03_HUMAN	MP2K2_HUMAN	0.3800	1.0000	1.0000	0.5002	7.6830	0.8153	1.0035	0.0000	10.0021	7.200403655273347E-4
PMS2_HUMAN	MLH1_HUMAN	1.0000	1.0000	1.0000	1.3164	0.3232	0.8153	2.0071	0.0000	4.4619	0.0024337420714365177
MRE11_HUMAN	RAD50_HUMAN	1.0000	1.0000	1.0000	1.3164	0.1454	1.6306	2.0071	0.0000	5.0994	0.006928250839302847
ALDOA_HUMAN	ALDOA_HUMAN	1.0000	1.0000	1.0000	1.3164	0.0485	4.8918	1.0035	0.0000	7.2601	0.005915907236017092
ALDOC_HUMAN	ALDOC_HUMAN	0.5260	0.5260	1.0000	0.6924	0.0485	9.7835	0.2509	0.0000	10.7753	0.0075590973249605705
ALDOB_HUMAN	ALDOB_HUMAN	0.2150	0.2150	1.0000	0.2830	0.0485	2.0382	1.0035	0.0000	3.3732	4.989511434216565E-4
STA5B_HUMAN	STA5B_HUMAN	1.0000	1.0000	7.2771	9.5793	9.1534	2.0382	1.0035	0.0000	21.7744	0.009654696784048029
STA5A_HUMAN	STA5B_HUMAN	1.0000	1.0000	7.2771	9.5793	9.1534	1.6306	1.0035	0.0000	21.3668	0.004604613388472673
STAT3_HUMAN	STA5B_HUMAN	1.0000	0.0820	7.2771	0.7855	9.1534	1.6306	1.0035	0.0000	12.5730	0.0027674685957964095
STAT1_HUMAN	STA5B_HUMAN	1.0000	0.0670	7.2771	0.6418	9.1534	1.2229	1.0035	0.0000	12.0217	0.001453941288734638
STA5A_HUMAN	STA5A_HUMAN	1.0000	1.0000	7.2771	9.5793	9.1534	4.8918	1.0035	0.0000	24.6280	0.00194432303414396
STA5A_HUMAN	STAT3_HUMAN	1.0000	0.0820	7.2771	0.7855	9.1534	3.2612	1.0035	0.0000	14.2036	0.009721138157404788
STA5A_HUMAN	STAT1_HUMAN	1.0000	0.0670	7.2771	0.6418	9.1534	3.6688	1.0035	0.0000	14.4675	0.008496143989249243
STAT3_HUMAN	STAT3_HUMAN	0.0820	0.0820	7.2771	0.7855	9.1534	6.9300	2.0071	0.0000	18.8759	0.0016855575348520401
STAT3_HUMAN	STAT1_HUMAN	0.0820	0.0670	7.2771	0.6418	9.1534	3.6688	2.0071	0.0000	15.4711	5.102806103369783E-4
STAT4_HUMAN	STAT4_HUMAN	0.0750	0.0750	7.2771	0.7184	9.1534	2.0382	1.0035	0.0000	12.9136	0.001191137758224462
STAT1_HUMAN	STAT1_HUMAN	0.0670	0.0670	7.2771	0.6418	9.1534	6.5223	2.0071	0.0000	18.3246	0.002380238378268561
GNDS_HUMAN	RASH_HUMAN	1.0000	1.0000	1.0000	1.3164	1.6804	0.0000	1.0035	0.0000	4.0003	0.0021282201763425015
RASK_HUMAN	GNDS_HUMAN	0.4700	1.0000	1.0000	0.6187	1.6804	0.4076	1.0035	0.0000	3.7103	0.003676754468390735
PSA3_HUMAN	PSA3_HUMAN	1.0000	1.0000	8.6667	11.4086	1.9551	8.9682	2.7597	0.0000	25.0916	0.006390496101662492
VDP_HUMAN	VDP_HUMAN	1.0000	1.0000	12.3012	16.1930	0.2020	4.8918	2.5088	0.0000	23.7955	0.0014230338744796078
MTA1_HUMAN	RBBP4_HUMAN	1.0000	1.0000	1.0000	1.3164	0.4524	0.8153	2.0071	0.0000	4.5911	0.003612983880267695
MTA1_HUMAN	RBBP7_HUMAN	1.0000	0.6430	1.0000	0.8464	0.4524	1.2229	2.0071	0.0000	4.5288	0.006000450282053443
RBBP4_HUMAN	MTA2_HUMAN	0.4010	1.0000	1.0000	0.5279	0.4524	0.8153	2.0071	0.0000	3.8026	7.799011155049851E-4
RBBP7_HUMAN	MTA2_HUMAN	0.4010	0.6430	1.0000	0.5279	0.4524	0.8153	2.0071	0.0000	3.8026	0.002517033147448955
SHOC2_HUMAN	RASH_HUMAN	1.0000	1.0000	1.0000	1.3164	0.2020	0.0000	1.0035	0.0000	2.5219	0.009849781152914351
SHOC2_HUMAN	RASK_HUMAN	0.4700	1.0000	1.0000	0.6187	0.2020	1.6306	1.0035	0.0000	3.4548	0.00531842754782243
SHOC2_HUMAN	RASN_HUMAN	0.4700	1.0000	1.0000	0.6187	0.2020	1.6306	0.5018	0.0000	2.9530	0.0047561277720595515
DMD_HUMAN	SNTB1_HUMAN	1.0000	1.0000	3.0000	3.9491	1.6562	0.8153	2.0071	0.0000	8.4276	4.897802020307684E-4
SNTB1_HUMAN	UTRO_HUMAN	1.0000	0.1470	3.0000	0.5805	1.6562	0.0000	1.0035	0.0000	3.2402	0.003913508546851771
SNTB2_HUMAN	UTRO_HUMAN	0.3580	0.1470	3.0000	0.5805	1.6562	0.0000	1.0035	0.0000	3.2402	0.007548513995205558
UTRO_HUMAN	SNTA1_HUMAN	0.2380	0.1470	3.0000	0.5805	1.6562	0.0000	1.0035	0.0000	3.2402	0.0011307356692850101
HS90A_HUMAN	HS90A_HUMAN	1.0000	1.0000	7.6923	10.1259	0.7433	2.0382	1.2544	0.0000	14.1618	0.008204781892870074
Q9NTK6_HUMAN	Q9NTK6_HUMAN	0.4240	0.4240	7.6923	4.2934	0.7433	2.4459	0.2509	0.0000	7.7334	0.0015753328972082858
SMRC1_HUMAN	SMRC1_HUMAN	1.0000	1.0000	7.2053	9.4848	0.5251	1.6306	3.0106	0.0000	14.6511	0.003992360718630602
SMRC2_HUMAN	SMRC1_HUMAN	1.0000	0.4790	7.2053	4.5432	0.5251	0.0000	3.0106	0.0000	8.0789	0.0021488358161467934
SMRC2_HUMAN	SMRC2_HUMAN	0.4790	0.4790	7.2053	4.5432	0.5251	0.0000	3.0106	0.0000	8.0789	9.529431425785029E-4
ADRM1_HUMAN	UCHL5_HUMAN	1.0000	1.0000	1.0000	1.3164	0.0242	0.4076	0.2509	0.0000	1.9991	0.008853785850938519
ADRM1_HUMAN	PSD1_HUMAN	1.0000	1.0000	1.0000	1.3164	0.0242	0.4076	1.0035	0.0000	2.7518	0.004377530042647582
EYA3_HUMAN	SIX4_HUMAN	0.0820	1.0000	1.0000	0.1079	0.0808	0.0000	0.7526	0.0000	0.9414	0.0010250425341726665
DNM1L_HUMAN	DNM1L_HUMAN	1.0000	1.0000	4.9000	6.4502	0.7917	3.2612	2.2579	0.0000	12.7611	0.009137508261423398
NMNA3_HUMAN	NMNA3_HUMAN	1.0000	1.0000	1.0000	1.3164	0.0646	0.0000	1.0035	0.0000	2.3845	0.001755923441252646
NMNA1_HUMAN	NMNA1_HUMAN	0.2820	0.2820	1.0000	0.3712	0.0646	0.0000	2.0071	0.0000	2.4429	0.006423828774037592
KS6A1_HUMAN	MK01_HUMAN	1.0000	1.0000	1.0000	1.3164	9.7431	2.4459	1.0035	0.0000	14.5089	6.00672454067861E-4
MK03_HUMAN	KS6A1_HUMAN	1.0000	0.3800	1.0000	0.5002	9.7431	0.4076	1.0035	0.0000	11.6545	0.009085573981118448
KS6A3_HUMAN	MK01_HUMAN	0.5210	1.0000	1.0000	0.6858	9.7431	0.0000	1.0035	0.0000	11.4325	0.003337030513511072
MK03_HUMAN	KS6A3_HUMAN	0.5210	0.3800	1.0000	0.5002	9.7431	0.0000	1.0035	0.0000	11.2469	0.009330437985207558
KS6A2_HUMAN	MK01_HUMAN	0.4760	1.0000	1.0000	0.6266	9.7431	0.4076	1.0035	0.0000	11.7809	9.157104297073005E-4
MK03_HUMAN	KS6A2_HUMAN	0.4760	0.3800	1.0000	0.5002	9.7431	2.0382	1.0035	0.0000	13.2851	0.0017118242478316337
LEG4_HUMAN	LEG4_HUMAN	0.0540	0.0540	8.6205	0.6128	0.0646	1.2229	1.2544	0.0000	3.1548	0.006928051899101259
TTHY_HUMAN	TTHY_HUMAN	1.0000	1.0000	1.0000	1.3164	0.0162	5.7070	0.5018	0.0000	7.5413	0.004254207473747624
TAF7_HUMAN	TAF1_HUMAN	1.0000	0.3690	777.7952	0.4037	0.0404	0.0000	3.2615	0.0000	3.7055	0.008241012887380298
TAF9_HUMAN	TAF1_HUMAN	1.0000	1.0000	739.6990	1.0403	0.0727	0.0000	3.2615	0.0000	4.3745	0.0027152111611738416
MOCS3_HUMAN	MOCS3_HUMAN	1.0000	1.0000	31.1176	0.0438	0.2181	0.0000	1.0035	0.0000	1.2654	0.004663135148247153
GYS1_HUMAN	GYS1_HUMAN	1.0000	1.0000	368.2048	0.5179	0.0242	2.4459	1.0035	0.0000	3.9915	0.009585820425519817
CSP9_HUMAN	Q9BTT4_HUMAN	1.0000	1.0000	20.2500	0.0285	0.0000	0.0000	0.2509	0.0000	0.2794	4.306729576213586E-4
CDC16_HUMAN	CDC27_HUMAN	1.0000	1.0000	80.6921	0.1135	0.3555	0.4076	3.7632	0.0000	4.6398	0.006006882468616326
THIK_HUMAN	THIK_HUMAN	1.0000	1.0000	10.3214	0.0145	0.1454	2.0382	2.2579	0.0000	4.4561	0.007285372775309579
PICAL_HUMAN	CLH1_HUMAN	1.0000	1.0000	20.0000	0.0281	0.1373	1.2229	0.7526	0.0000	2.1411	0.002629355214299819
PICAL_HUMAN	CLH2_HUMAN	0.7020	1.0000	20.0000	0.0197	0.1373	0.4076	0.5018	0.0000	1.0665	0.007331424378982619
HCLS1_HUMAN	FGR_HUMAN	0.0610	1.0000	32.0211	2.7470e-3	13.0716	6.9300	1.0035	0.0000	21.0079	0.004147741775134264
SRC_HUMAN	SRC8_HUMAN	0.0500	0.3400	32.0211	2.2520e-3	13.0716	0.0000	1.0035	0.0000	14.0774	0.004617037129057066
PRDX2_HUMAN	PRDX2_HUMAN	1.0000	1.0000	8.0095	0.0113	0.0969	2.8535	1.0035	0.0000	3.9653	0.0021521056080606826
PRDX1_HUMAN	PRDX4_HUMAN	0.4830	0.1960	8.0095	2.2080e-3	0.0969	1.6306	1.0035	0.0000	2.7333	4.254163429794522E-4
PRDX4_HUMAN	PRDX4_HUMAN	0.1960	0.1960	8.0095	2.2080e-3	0.0969	6.1147	1.0035	0.0000	7.2174	0.005716597177866607
CPSF1_HUMAN	RPB1_HUMAN	1.0000	1.0000	15.0000	0.0211	0.1373	0.4076	2.2579	0.0000	2.8240	0.006051300874052229
HS90A_HUMAN	AHSA1_HUMAN	0.6220	1.0000	1337.3179	1.1699	0.0000	1.6306	1.0035	0.0000	3.8040	0.008195341247389909
AAKB1_HUMAN	AAPK2_HUMAN	1.0000	0.6320	47.7051	0.0424	0.1535	0.0000	0.7526	0.0000	0.9485	0.0028846405244971783
PESC_HUMAN	BOP1_HUMAN	1.0000	1.0000	4335.4970	6.0976	0.3474	2.8535	2.0071	0.0000	11.3056	0.00973493763457633
Q96S08_HUMAN	RFC4_HUMAN	1.0000	1.0000	147.0000	0.2067	1.0179	0.0000	0.5018	0.0000	1.7264	0.006955642280614448
ST38L_HUMAN	ST38L_HUMAN	1.0000	1.0000	46.3559	0.0652	12.1022	0.8153	2.2579	0.0000	15.2406	0.006523026768579964
TBP_HUMAN	TF2B_HUMAN	1.0000	1.0000	21.3762	0.0301	0.0969	0.4076	2.0071	0.0000	2.5417	0.009779749264333467
KC1G2_HUMAN	KC1G2_HUMAN	0.5510	0.5510	20.3187	0.0157	7.6830	4.0765	1.0035	0.0000	12.7788	0.0015419515219368173
KC1G1_HUMAN	KC1G1_HUMAN	0.5480	0.5480	20.3187	0.0157	7.6830	1.2229	0.2509	0.0000	9.1725	0.00997283425478689
TBP_HUMAN	TF3B_HUMAN	1.0000	1.0000	13.4444	0.0189	0.1212	0.0000	2.7597	0.0000	2.8998	0.005134337431060927
UK14_HUMAN	UK14_HUMAN	1.0000	1.0000	6.4000	9.0010e-3	0.0242	3.2612	2.0071	468.2593	473.5607	0.00831295459404837
ARGI2_HUMAN	ARGI2_HUMAN	0.3870	0.3870	24.8915	0.0135	0.0162	2.0382	2.0071	0.0000	4.0750	0.002843483138297276
NUP54_HUMAN	NUP54_HUMAN	1.0000	1.0000	1267.6056	1.7828	0.0000	1.6306	3.0106	0.0000	6.4240	0.009863623303445994
PPAC_HUMAN	PPAC_HUMAN	1.0000	1.0000	4.9000	6.8920e-3	8.0790e-3	4.0765	1.0035	0.0000	5.0950	0.009377147338839487
GCNL2_HUMAN	ADA2_HUMAN	0.6260	1.0000	1071.7545	0.9436	0.7513	0.0000	2.0071	0.0000	3.7020	0.009634148521448059
WDR4_HUMAN	TRMB_HUMAN	1.0000	1.0000	1.0000	1.4060e-3	0.0242	0.0000	0.2509	0.0000	0.2765	0.0010511970935594373
VP33A_HUMAN	VPS18_HUMAN	1.0000	1.0000	87.6296	0.1232	0.0323	0.0000	1.0035	0.0000	1.1591	0.006755904074948884
PSB7_HUMAN	PSA2_HUMAN	1.0000	1.0000	4521.3295	6.3590	1.9551	2.4459	2.7597	0.0000	13.5196	3.734817442309424E-4
DLDH_HUMAN	DLDH_HUMAN	1.0000	1.0000	160.3048	0.2255	0.7109	3.6688	2.0071	0.0000	6.6123	0.007051345264582058
IF4G3_HUMAN	PABP1_HUMAN	1.0000	1.0000	2168.2850	3.0496	0.9533	0.0000	1.0035	0.0000	5.0064	0.009483302358278836
IF4G1_HUMAN	PABP1_HUMAN	1.0000	1.0000	2168.2850	3.0496	0.9533	2.0382	1.0035	0.0000	7.0446	0.0054484006005981155
EXOS4_HUMAN	EXOS9_HUMAN	1.0000	1.0000	242.8473	0.3415	1.4057	0.4076	2.5088	0.0000	4.6637	0.00870426725929897
GRP75_HUMAN	GRP75_HUMAN	1.0000	1.0000	51.7867	0.0728	0.3878	2.0382	2.0071	0.0000	4.5059	2.6099104814827245E-4
RB11B_HUMAN	RB11B_HUMAN	1.0000	1.0000	39.5581	0.0556	0.5251	1.2229	2.0071	0.0000	3.8108	5.15762909972014E-4
LSM5_HUMAN	LSM4_HUMAN	1.0000	1.0000	2356.3873	3.3141	1.4219	4.0765	2.0071	0.0000	10.8195	0.00776256645590145
PSA5_HUMAN	PSA2_HUMAN	1.0000	1.0000	4593.1361	6.4599	1.9551	3.2612	2.7597	0.0000	14.4359	0.0015995286868129655
KC1D_HUMAN	KC1D_HUMAN	1.0000	1.0000	1941.6087	2.7307	7.6830	2.8535	1.0035	0.0000	14.2708	0.0016006454179160955
KC1E_HUMAN	KC1E_HUMAN	1.0000	1.0000	1941.6087	2.7307	7.6830	1.6306	1.0035	0.0000	13.0479	0.008353002486806569
KC1A_HUMAN	KC1A_HUMAN	0.1020	0.1020	1941.6087	0.2785	7.6830	2.0382	1.0035	0.0000	11.0033	8.44621852824804E-4
SEPT4_HUMAN	SEPT4_HUMAN	1.0000	1.0000	45.7630	0.0644	0.2666	7.3376	2.0071	0.0000	9.6756	0.0072415203252243895
SEPT1_HUMAN	SEPT1_HUMAN	0.3090	0.3090	45.7630	0.0199	0.2666	0.0000	1.0035	0.0000	1.2900	0.008265988775558467
SEPT2_HUMAN	SEPT2_HUMAN	0.2420	0.2420	45.7630	0.0156	0.2666	2.0382	2.0071	0.0000	4.3275	0.0067296857615032155
FEN1_HUMAN	PCNA_HUMAN	1.0000	1.0000	10.7143	0.0151	0.2101	4.4841	2.0071	0.0000	6.7163	0.006790346628236324
HS90A_HUMAN	PPID_HUMAN	1.0000	0.6220	32.0234	0.0280	0.6382	0.0000	0.7526	0.0000	1.4189	0.0042120985956912
KCAB2_HUMAN	KCAB2_HUMAN	1.0000	1.0000	9.3333	0.0131	0.1212	8.5606	0.2509	0.0000	8.9458	0.003936066952138831
PSA2_HUMAN	PSA3_HUMAN	1.0000	1.0000	4395.7524	6.1823	1.9551	3.6688	2.7597	0.0000	14.5659	0.009560242629583934
Q96H20_HUMAN	Q96FZ7_HUMAN	1.0000	1.0000	77.0133	0.1083	0.0000	0.0000	0.2509	0.0000	0.3592	0.007998450169983002
GGA2_HUMAN	EPN4_HUMAN	1.0000	0.1610	9.6000	2.1740e-3	0.1858	0.4076	2.0071	0.0000	2.6027	0.007601978042376549
Q9BVF7_HUMAN	Q96EB1_HUMAN	1.0000	1.0000	165.4468	0.2327	0.0323	0.0000	0.2509	0.0000	0.5159	0.0043151324574417236
PANK4_HUMAN	PANK4_HUMAN	1.0000	1.0000	7.3846	0.0104	0.0162	1.2229	0.2509	0.0000	1.5004	0.009320371530130269
GCNL2_HUMAN	TAF9_HUMAN	0.6260	1.0000	680.0003	0.5987	0.1131	0.0000	2.0071	0.0000	2.7188	0.008254048928027726
TAF5_HUMAN	TAF6_HUMAN	1.0000	1.0000	670.9172	0.9436	0.0808	0.8153	3.2615	0.0000	5.1011	0.00584833734802427
UBE2N_HUMAN	UB2V2_HUMAN	1.0000	1.0000	17.1905	0.0242	0.2504	0.4076	0.2509	0.0000	0.9332	0.0037263965283763755
PFD5_HUMAN	PFD5_HUMAN	1.0000	1.0000	264.7801	0.3724	0.0404	3.6688	2.0071	0.0000	6.0887	0.00877484307640952
SMT3A_HUMAN	SMT3A_HUMAN	0.0760	0.0760	280.7606	0.0300	0.0000	0.0000	0.2509	0.0000	0.2809	0.0017019741108417518
IMA7_HUMAN	IMA7_HUMAN	1.0000	1.0000	141.3091	0.1987	0.5090	0.4076	2.0071	0.0000	3.1224	0.003978569247202748
IMA5_HUMAN	IMA5_HUMAN	1.0000	1.0000	141.3091	0.1987	0.5090	4.8918	2.0071	0.0000	7.6065	0.004082464315670193
IMA1_HUMAN	IMA1_HUMAN	0.6460	0.6460	141.3091	0.1284	0.5090	0.0000	3.0106	0.0000	3.6479	0.00655850322424903
AAPK2_HUMAN	AAKG1_HUMAN	1.0000	0.2990	40.3333	0.0170	0.3797	0.0000	0.2509	0.0000	0.6475	5.90346699930483E-4
VP33A_HUMAN	VPS11_HUMAN	1.0000	1.0000	15.0000	0.0211	0.0323	0.0000	1.7562	0.0000	1.8096	0.009611800344784753
TBP_HUMAN	TAF1_HUMAN	1.0000	1.0000	758.9120	1.0674	0.1616	0.0000	3.2615	0.0000	4.4904	0.0033091697616217165
TBP_HUMAN	TAF1L_HUMAN	0.8830	1.0000	758.9120	0.9425	0.1616	0.0000	3.2615	0.0000	4.3655	0.006072445002832228
ARPC2_HUMAN	ARP3_HUMAN	1.0000	1.0000	55.3956	0.0779	0.0323	6.5223	2.7597	0.0000	9.3923	0.007948053198787497
NU155_HUMAN	NU155_HUMAN	1.0000	1.0000	1596.0000	2.2447	8.0790e-3	9.7835	2.0071	0.0000	14.0433	0.0078061305951602255
ARK73_HUMAN	ARK72_HUMAN	1.0000	0.8610	10.0278	0.0121	0.1212	1.2229	1.0035	0.0000	2.3598	0.007613986437099425
ARK72_HUMAN	ARK72_HUMAN	0.8610	0.8610	10.0278	0.0121	0.1212	2.4459	1.0035	0.0000	3.5827	1.7490823489539674E-4
NUCL_HUMAN	TOP1_HUMAN	1.0000	1.0000	22.7556	0.0320	0.1212	5.7070	2.0071	0.0000	7.8673	0.0032054603888131217
GGA2_HUMAN	ARF3_HUMAN	0.8310	0.1610	12.1905	2.7600e-3	0.2504	0.0000	0.2509	0.0000	0.5041	0.009638372618534676
TPPC3_HUMAN	Q9BQ45_HUMAN	1.0000	0.4070	70.6928	0.0405	0.0485	0.0000	0.2509	0.0000	0.3398	8.671427264541476E-4
SODC_HUMAN	SODC_HUMAN	1.0000	1.0000	18.8182	0.0265	0.0404	2.8535	1.0035	0.0000	3.9239	0.0012265350638005124
GLYG2_HUMAN	GLYG2_HUMAN	1.0000	1.0000	12.2500	0.0172	0.0242	1.6306	1.0035	0.0000	2.6756	0.007175910362986671
GLYG2_HUMAN	GLYG_HUMAN	1.0000	0.3330	12.2500	5.7370e-3	0.0242	0.0000	0.2509	0.0000	0.2809	0.007264399481774269
GLYG_HUMAN	GLYG_HUMAN	0.3330	0.3330	12.2500	5.7370e-3	0.0242	5.7070	0.2509	0.0000	5.9879	0.004803019489964897
LSM2_HUMAN	LSM7_HUMAN	1.0000	1.0000	2546.2079	3.5811	1.4219	2.0382	2.0071	0.0000	9.0482	0.007192192587538029
ADT3_HUMAN	ADT3_HUMAN	1.0000	1.0000	13.7619	0.0194	0.0969	9.7835	3.5123	0.0000	13.4121	0.0077862416756128115
ADT2_HUMAN	ADT2_HUMAN	0.8890	0.8890	13.7619	0.0172	0.0969	7.3376	2.0071	0.0000	9.4588	0.005132036499654706
ADT1_HUMAN	ADT1_HUMAN	0.8290	0.8290	13.7619	0.0160	0.0969	6.5223	2.0071	0.0000	8.6424	0.005751367019743401
GCNL2_HUMAN	TRRAP_HUMAN	0.6260	1.0000	807.3715	0.7108	0.4443	0.4076	2.0071	0.0000	3.5699	0.009706647440423736
IF32_HUMAN	IF38_HUMAN	1.0000	1.0000	1189.9068	1.6735	0.4201	0.8153	2.0071	0.0000	4.9160	0.00947778292083119
CDYL1_HUMAN	CDYL1_HUMAN	1.0000	1.0000	11.3636	0.0160	0.2424	9.3759	2.0071	0.0000	11.6413	0.003004760998286786
PECI_HUMAN	PECI_HUMAN	1.0000	1.0000	11.3636	0.0160	0.0646	4.4841	2.2579	0.0000	6.8227	0.007172324279009265
PSA7_HUMAN	PSA4_HUMAN	1.0000	1.0000	4283.2121	6.0241	1.9551	4.4841	2.7597	0.0000	15.2230	0.00927896221976752
CT178_HUMAN	PDC6I_HUMAN	1.0000	0.3490	3.0000	1.4730e-3	0.0000	0.0000	0.2509	0.0000	0.2524	0.00729497097052749
MPPA_HUMAN	MPPB_HUMAN	1.0000	1.0000	11.5714	0.0163	0.3959	0.8153	2.0071	0.0000	3.2345	0.001503302186799582
CAP2_HUMAN	CAP1_HUMAN	1.0000	1.0000	68.2874	0.0960	0.0404	0.8153	0.2509	0.0000	1.2026	0.0023961850904986024
CAP2_HUMAN	CAP2_HUMAN	1.0000	1.0000	68.2874	0.0960	0.0404	8.9682	0.2509	0.0000	9.3555	0.006140553703042387
PYR5_HUMAN	PYR5_HUMAN	1.0000	1.0000	6.0357	8.4890e-3	0.2020	1.2229	2.0071	0.0000	3.4405	0.0013369464369544148
STX12_HUMAN	SNAA_HUMAN	1.0000	1.0000	31.0083	0.0436	0.3555	0.4076	0.2509	0.0000	1.0576	0.004983563243213024
SNAA_HUMAN	STX7_HUMAN	0.3960	1.0000	31.0083	0.0173	0.3555	0.0000	1.7562	0.0000	2.1289	0.008658298993824986
WASP_HUMAN	ARC1B_HUMAN	0.5880	1.0000	23.5636	0.0195	0.2181	6.1147	2.2579	0.0000	8.6102	0.002634437196356849
TBA2_HUMAN	PFD5_HUMAN	0.7870	1.0000	204.5730	0.2264	0.1454	0.0000	1.2544	0.0000	1.6263	0.008468185150656567
MSH2_HUMAN	MSH3_HUMAN	1.0000	1.0000	147.6587	0.2077	2.7468	0.0000	2.0071	0.0000	4.9615	0.009743110793152349
CY1_HUMAN	UCRH_HUMAN	1.0000	1.0000	3.0000	4.2190e-3	8.0790e-3	3.2612	2.0071	0.0000	5.2805	0.0017714575178802417
IF4G1_HUMAN	IF42_HUMAN	1.0000	0.7830	921.9793	1.0153	0.0000	0.0000	0.2509	0.0000	1.2662	0.004498255808440043
TF2H1_HUMAN	T2EA_HUMAN	1.0000	1.0000	36.0000	0.0506	0.0242	0.4076	2.0071	0.0000	2.4896	0.0059674237451954335
SORCN_HUMAN	SORCN_HUMAN	0.0940	0.0940	6.2500	8.2600e-4	0.7594	4.4841	1.0035	0.0000	6.2479	0.007784812219133238
GRAN_HUMAN	SORCN_HUMAN	0.0940	0.0780	6.2500	6.8600e-4	0.7594	1.6306	1.0035	0.0000	3.3942	5.925632540105186E-4
GRAN_HUMAN	GRAN_HUMAN	0.0780	0.0780	6.2500	6.8600e-4	0.7594	2.8535	1.0035	0.0000	4.6171	0.003911274347164048
PRP19_HUMAN	PRP19_HUMAN	1.0000	1.0000	2023.3876	2.8458	1.8258	5.7070	2.0071	0.0000	12.3857	0.006139845313897158
TCPG_HUMAN	TCPD_HUMAN	1.0000	1.0000	18.8929	0.0266	0.2908	4.4841	1.0035	0.0000	5.8050	0.00766502335160481
IMB1_HUMAN	IMA7_HUMAN	1.0000	1.0000	179.2897	0.2522	0.8564	0.0000	2.0071	0.0000	3.1156	0.0018173330615766149
RPC6_HUMAN	RPC7_HUMAN	1.0000	1.0000	630.0000	0.8861	0.0000	0.4076	2.7597	0.0000	4.0534	0.006755592072853185
DDX48_HUMAN	DDX48_HUMAN	1.0000	1.0000	103.8891	0.1461	4.6777	4.0765	2.0071	0.0000	10.9073	0.0018256893709799327
ANC2_HUMAN	ANC2_HUMAN	1.0000	1.0000	73.7167	0.1037	0.0162	3.6688	0.2509	0.0000	4.0395	0.0043150586243802256
IF39_HUMAN	IF38_HUMAN	1.0000	1.0000	906.9176	1.2755	0.4847	2.0382	2.0071	0.0000	5.8055	0.008576243668269942
Q9HA25_HUMAN	Q9HA25_HUMAN	1.0000	1.0000	4.9000	6.8920e-3	0.0727	6.5223	0.2509	0.0000	6.8528	1.8441116839190363E-4
ACSL3_HUMAN	ACSL3_HUMAN	0.5790	0.5790	5.7619	4.6920e-3	0.0646	5.2994	2.2579	0.0000	7.6267	2.0915733838790417E-4
PSB7_HUMAN	PSB6_HUMAN	1.0000	1.0000	4783.4255	6.7276	1.9551	2.4459	2.7597	0.0000	13.8882	0.009148509001221262
PSB7_HUMAN	PSB9_HUMAN	1.0000	0.1370	4783.4255	0.9217	1.9551	2.0382	2.7597	0.0000	7.6747	8.068757732661614E-4
SGK2_HUMAN	SGK2_HUMAN	1.0000	1.0000	57.9301	0.0815	12.1022	0.8153	0.2509	0.0000	13.2498	0.004295271364105954
SGK1_HUMAN	SGK1_HUMAN	0.3790	0.3790	57.9301	0.0309	12.1022	6.1147	1.0035	0.0000	19.2513	0.006364685440291602
SGK3_HUMAN	SGK3_HUMAN	0.3200	0.3200	57.9301	0.0261	13.3059	10.5988	2.0071	0.0000	25.9378	2.5329007862949005E-4
MPPA_HUMAN	MPPA_HUMAN	1.0000	1.0000	21.5513	0.0303	0.3959	1.6306	3.0106	0.0000	5.0673	0.0014422702974206214
PEX14_HUMAN	PEX14_HUMAN	1.0000	1.0000	41.4878	0.0584	0.0162	2.4459	3.5123	0.0000	6.0327	0.003473742821891134
CATA_HUMAN	CATA_HUMAN	1.0000	1.0000	9.6000	0.0135	0.0162	7.7453	1.0035	0.0000	8.7785	0.008573359862184713
VPS16_HUMAN	VPS18_HUMAN	1.0000	1.0000	55.0234	0.0774	0.0323	0.0000	1.0035	0.0000	1.1132	1.6144571514181693E-5
TIM23_HUMAN	TIM44_HUMAN	1.0000	1.0000	14.6944	0.0207	0.0323	0.8153	2.0071	0.0000	2.8753	8.186081293098279E-5
EP15_HUMAN	AP180_HUMAN	1.0000	0.3310	11.2667	5.2450e-3	0.0646	1.6306	0.5018	0.0000	2.2022	0.008803145429031744
RANB3_HUMAN	RCC1_HUMAN	1.0000	1.0000	6.0000	8.4390e-3	0.0404	0.0000	2.0071	0.0000	2.0559	0.004600457599068781
STIP1_HUMAN	HSP71_HUMAN	1.0000	1.0000	98.9412	0.1392	0.6302	0.4076	2.0071	0.0000	3.1840	0.004138640272489109
SF3A3_HUMAN	SF3A3_HUMAN	1.0000	1.0000	2480.0871	3.4881	0.0000	1.2229	2.5088	0.0000	7.2198	0.005001000154049074
SKB1_HUMAN	SKB1_HUMAN	1.0000	1.0000	11.5294	0.0162	0.0162	10.1911	1.0035	0.0000	11.2270	0.0028284426143302456
SNP23_HUMAN	STX1A_HUMAN	1.0000	1.0000	40.8901	0.0575	1.4138	0.0000	1.0035	0.0000	2.4748	0.001845788225629541
SNP23_HUMAN	STX3_HUMAN	1.0000	0.5270	40.8901	0.0303	1.4138	1.2229	1.0035	0.0000	3.6706	0.0016775372222670637
SNP23_HUMAN	STX4_HUMAN	1.0000	0.2760	40.8901	0.0159	1.4138	3.6688	1.0035	0.0000	6.1020	0.005107052588190736
SNP23_HUMAN	STX11_HUMAN	1.0000	0.0890	40.8901	5.1180e-3	1.4138	3.2612	0.5018	0.0000	5.1819	0.0019175327368635576
SNP25_HUMAN	STX1A_HUMAN	1.0000	1.0000	40.8901	0.0575	1.4138	5.7070	0.2509	0.0000	7.4292	0.00456172814678742
STX4_HUMAN	SNP25_HUMAN	1.0000	0.2760	40.8901	0.0159	1.4138	0.0000	0.2509	0.0000	1.6806	4.787286546018632E-4
STX11_HUMAN	SNP25_HUMAN	1.0000	0.0890	40.8901	5.1180e-3	1.4138	1.6306	0.2509	0.0000	3.3004	0.005764476756250671
PDIA1_HUMAN	PDIA1_HUMAN	1.0000	1.0000	1.0000	1.4060e-3	0.0808	10.1911	2.0071	0.0000	12.2804	0.009480743378853969
PDIA2_HUMAN	PDIA2_HUMAN	0.3180	0.3180	1.0000	4.4700e-4	0.0808	2.0382	2.0071	0.0000	4.1265	0.00817953159879976
PDIA4_HUMAN	PDIA4_HUMAN	0.0630	0.0630	1.0000	8.9000e-5	0.0808	4.0765	2.5088	0.0000	6.6662	0.00617278272796206
PDIA3_HUMAN	PDIA3_HUMAN	0.0540	0.0540	1.0000	7.6000e-5	0.0808	8.5606	2.0071	0.0000	10.6485	0.0062882749977770415
PAK2_HUMAN	PAK2_HUMAN	1.0000	1.0000	76.3617	0.1074	8.8949	2.8535	1.0035	0.0000	12.8593	0.005389408299609242
PAK3_HUMAN	PAK3_HUMAN	0.5590	0.5590	76.3617	0.0600	8.8949	0.0000	0.2509	0.0000	9.2058	0.004192713194431496
CHK2_HUMAN	CHK2_HUMAN	1.0000	1.0000	369.2598	0.5193	8.9676	0.0000	2.0071	468.2593	479.7532	0.005761442369874133
MCA1_HUMAN	SYM_HUMAN	1.0000	1.0000	10.0000	0.0141	0.0162	1.2229	0.2509	0.0000	1.5040	0.002344641346652643
PSB7_HUMAN	PSB5_HUMAN	1.0000	1.0000	4593.1361	6.4599	1.9551	1.6306	2.7597	0.0000	12.8053	0.0030769873843386596
PRDX5_HUMAN	PRDX5_HUMAN	1.0000	1.0000	11.3892	0.0160	0.0000	0.0000	2.2579	0.0000	2.2740	0.009016992060016658
MSH2_HUMAN	Q96IJ1_HUMAN	1.0000	1.0000	41.3603	0.0582	0.0000	0.0000	0.2509	0.0000	0.3091	0.00874827397027407
SNP23_HUMAN	VAMP1_HUMAN	0.6780	1.0000	22.7556	0.0217	0.6463	1.2229	1.0035	0.0000	2.8945	0.0034995904520556207
SNP23_HUMAN	VAMP3_HUMAN	0.4030	1.0000	22.7556	0.0129	0.6463	2.0382	1.0035	0.0000	3.7010	0.0060112677091928605
PEX6_HUMAN	PEX1_HUMAN	1.0000	1.0000	6.0000	8.4390e-3	1.0179	0.0000	1.0035	0.0000	2.0299	0.006779501870175831
HS90A_HUMAN	PPP5_HUMAN	0.6220	1.0000	33.6182	0.0294	0.7271	0.4076	0.7526	0.0000	1.9168	0.009752971901675732
RAD21_HUMAN	SMC1A_HUMAN	1.0000	1.0000	23.8897	0.0336	0.2262	3.2612	2.0071	0.0000	5.5280	0.004720805613719923
LSM5_HUMAN	LSM1_HUMAN	1.0000	1.0000	1858.4422	2.6138	1.4219	3.2612	2.0071	0.0000	9.3039	0.009493759587163352
ANM1_HUMAN	ANM1_HUMAN	1.0000	1.0000	15.9475	0.0224	0.0000	5.2994	2.0071	0.0000	7.3289	0.009085659793062547
ANM4_HUMAN	ANM4_HUMAN	0.6400	0.6400	15.9475	0.0144	0.0000	4.4841	1.0035	0.0000	5.5020	0.006597669023939291
RRAS_HUMAN	RRAS_HUMAN	0.1930	0.1930	85.0604	0.0231	0.5251	8.5606	1.0035	0.0000	10.1123	7.648954400595742E-4
IDH3G_HUMAN	IDH3A_HUMAN	1.0000	1.0000	5.4000	7.5950e-3	0.0889	0.0000	2.0071	0.0000	2.1035	0.002072483354151211
UCRI_HUMAN	CY1_HUMAN	1.0000	1.0000	6.4000	9.0010e-3	0.0323	3.6688	2.0071	0.0000	5.7172	0.004470306096616007
SYD_HUMAN	SYD_HUMAN	1.0000	1.0000	3664.4503	5.1538	0.2181	3.6688	1.0035	0.0000	10.0443	0.0069649159314212885
RPB1_HUMAN	RPB6_HUMAN	1.0000	1.0000	349.3385	0.4913	0.2181	0.0000	0.2509	0.0000	0.9603	0.004071700706979411
O14777_HUMAN	SMC1A_HUMAN	1.0000	1.0000	17.4727	0.0246	0.0485	6.1147	2.2579	0.0000	8.4457	0.0032469174385402946
PSA2_HUMAN	PSA4_HUMAN	1.0000	1.0000	4217.8750	5.9322	1.9551	3.6688	2.7597	0.0000	14.3158	0.006460416074811483
NCK1_HUMAN	WASP_HUMAN	1.0000	0.0820	168.2886	0.0194	2.8115	1.2229	1.0035	0.0000	5.0573	0.004900834070012096
WASP_HUMAN	FGR_HUMAN	1.0000	0.0610	168.2886	0.0144	3.2477	5.7070	1.0035	0.0000	9.9727	3.924968847001109E-5
FYN_HUMAN	WASP_HUMAN	1.0000	0.0580	168.2886	0.0137	3.2477	3.2612	1.0035	0.0000	7.5261	5.989596400564612E-4
WASP_HUMAN	CRKL_HUMAN	1.0000	0.0530	168.2886	0.0125	3.0053	0.4076	1.0035	0.0000	4.4291	0.0019598962061554725
HCK_HUMAN	WASP_HUMAN	1.0000	0.0500	168.2886	0.0118	3.2477	3.6688	1.0035	0.0000	7.9319	0.005673264707708985
WASP_HUMAN	SRC_HUMAN	1.0000	0.0500	168.2886	0.0118	3.2477	1.2229	1.0035	0.0000	5.4860	0.008367412010633169
EI2BA_HUMAN	EI2BB_HUMAN	1.0000	1.0000	248.9768	0.3502	0.1050	0.0000	1.0035	0.0000	1.4587	1.3272194462743415E-6
GSHB_HUMAN	GSHB_HUMAN	1.0000	1.0000	12.8929	0.0181	0.0969	2.4459	0.2509	0.0000	2.8118	0.0010126788914753193
Q96IJ1_HUMAN	MLH1_HUMAN	1.0000	1.0000	21.0000	0.0295	0.0000	0.0000	0.2509	0.0000	0.2804	0.0037935710433589297
SF3A3_HUMAN	SF3A2_HUMAN	1.0000	1.0000	3065.3339	4.3112	0.0000	0.4076	2.5088	0.0000	7.2277	0.005535247948606166
CKS2_HUMAN	CKS2_HUMAN	1.0000	1.0000	43.3270	0.0609	0.0242	11.4141	2.0071	468.2593	481.7656	0.007134904356890005
NEK2_HUMAN	NEK2_HUMAN	1.0000	1.0000	16.5053	0.0232	7.6830	6.9300	3.7632	468.2593	486.6587	0.004908531886960035
FBXW7_HUMAN	CUL1_HUMAN	1.0000	1.0000	29.3333	0.0413	0.3070	1.2229	2.0071	0.0000	3.5782	0.004372076171828555
PSA6_HUMAN	PSA4_HUMAN	1.0000	1.0000	595.0000	7.2983	1.9551	4.8918	2.7597	0.0000	16.9048	0.0014165173729225689
MCM3_HUMAN	MCM5_HUMAN	1.0000	1.0000	42.2418	0.0594	0.5332	6.9300	2.0071	0.0000	9.5296	0.0071891213827972545
PSA6_HUMAN	PSA2_HUMAN	1.0000	1.0000	3914.2481	5.5051	1.9551	2.8535	2.7597	0.0000	13.0734	0.0020666998004320513
IF32_HUMAN	IF39_HUMAN	1.0000	1.0000	1167.4859	1.6420	1.2684	1.6306	2.2579	0.0000	6.7989	0.0024009457699437076
ARHG8_HUMAN	ARHG8_HUMAN	0.4770	0.4770	6.0000	4.0250e-3	1.8097	4.4841	0.2509	0.0000	6.5487	0.0025397484021231643
TMED5_HUMAN	TMED5_HUMAN	1.0000	1.0000	216.5100	0.3045	0.1697	4.0765	1.2544	0.0000	5.8050	0.002324525923264984
Q13445_HUMAN	Q13445_HUMAN	0.4250	0.4250	216.5100	0.1294	0.1697	3.6688	0.2509	0.0000	4.2188	1.6570454565370318E-4
TCP4_HUMAN	CSTF2_HUMAN	1.0000	1.0000	4.1667	5.8600e-3	0.0162	0.0000	2.0071	0.0000	2.0291	0.008044657931610449
AAKB2_HUMAN	AAKG1_HUMAN	1.0000	0.2990	47.7051	0.0201	0.0566	0.0000	0.2509	0.0000	0.3275	0.005563734604929399
AAKB1_HUMAN	AAKG1_HUMAN	0.6320	0.2990	47.7051	0.0201	0.0727	0.4076	0.2509	0.0000	0.7513	0.0032442899296456795
CC14B_HUMAN	CC14B_HUMAN	0.3050	0.3050	258.4641	0.1109	0.2666	0.0000	2.0071	0.0000	2.3845	0.00858332695034397
SMC3_HUMAN	SMC1A_HUMAN	1.0000	1.0000	152.5962	0.2146	0.6059	5.2994	2.7597	0.0000	8.8796	0.008567024936131483
RPB1_HUMAN	RPB5_HUMAN	1.0000	1.0000	374.1869	0.5263	0.4363	0.0000	3.2615	0.0000	4.2240	0.007166270372264064
TKT_HUMAN	TKT_HUMAN	1.0000	1.0000	443.2687	0.6234	0.7190	10.5988	1.0035	0.0000	12.9448	0.002051469850926444
Q8NCT0_HUMAN	Q8NCT0_HUMAN	0.6380	0.6380	443.2687	0.3977	0.7190	0.0000	0.2509	0.0000	1.3677	0.007369000504660244
TF3C3_HUMAN	TF3B_HUMAN	1.0000	1.0000	13.8889	0.0195	0.0969	0.0000	2.7597	0.0000	2.8762	0.009135064189527465
CH10_HUMAN	CH60_HUMAN	1.0000	1.0000	6.0000	8.4390e-3	0.0242	4.0765	2.0071	0.0000	6.1162	7.333963187049874E-4
Q9H2P2_HUMAN	Q9H2P2_HUMAN	1.0000	1.0000	1.0000	1.4060e-3	0.0566	4.4841	0.2509	0.0000	4.7929	0.008461416052212038
SC23A_HUMAN	SC24B_HUMAN	0.4430	1.0000	136.7718	0.0852	3.9991	0.0000	1.0035	0.0000	5.0878	0.007691548464468048
CCNB2_HUMAN	CDK2_HUMAN	1.0000	0.3520	54.3739	0.0269	3.0296	2.0382	1.7562	0.0000	6.8509	0.0054138393591984125
Q15348_HUMAN	Q15348_HUMAN	0.9220	0.9220	10.3939	0.0135	0.0646	2.4459	0.2509	0.0000	2.7749	0.0059883733197075625
SIRT1_HUMAN	SIRT1_HUMAN	1.0000	1.0000	87.3688	0.1229	0.0727	0.8153	0.2509	0.0000	1.2618	3.938079592226784E-4
LASS2_HUMAN	LASS2_HUMAN	1.0000	1.0000	14.6944	0.0207	0.0162	3.2612	0.2509	0.0000	3.5489	0.003988399555742516
IF4G3_HUMAN	IF4E_HUMAN	1.0000	1.0000	1912.3132	2.6895	0.1373	0.0000	1.5053	0.0000	4.3322	6.02726006932971E-4
IF4G1_HUMAN	IF4E_HUMAN	1.0000	1.0000	1912.3132	2.6895	0.1373	1.2229	1.5053	0.0000	5.5551	0.005014061718209457
IF4G2_HUMAN	IF4E_HUMAN	1.0000	0.0540	1912.3132	0.1452	0.1373	0.4076	1.5053	0.0000	2.1955	0.0029863692940474418
RPB1_HUMAN	TF2B_HUMAN	1.0000	1.0000	21.9429	0.0309	0.2585	0.0000	2.0071	0.0000	2.2964	0.009888122978733226
RAB8A_HUMAN	GDIB_HUMAN	1.0000	0.6770	47.7051	0.0454	0.3070	3.2612	0.2509	0.0000	3.8645	0.008362380634676092
EXOS2_HUMAN	EXOS4_HUMAN	1.0000	1.0000	255.8757	0.3599	0.0000	0.0000	2.0071	0.0000	2.3669	0.0069993300333754315
DHE3_HUMAN	DHE3_HUMAN	1.0000	1.0000	1.0000	1.4060e-3	0.1697	4.4841	2.0071	0.0000	6.6622	0.00715239047922709
DHE4_HUMAN	DHE4_HUMAN	1.0000	1.0000	1.0000	1.4060e-3	0.1697	0.4076	2.0071	0.0000	2.5858	0.008386319554242648
NDK3_HUMAN	NDKB_HUMAN	1.0000	0.1580	2660.3667	0.5912	0.1050	2.8535	1.7562	0.0000	5.3059	9.430203595625386E-4
NDK3_HUMAN	NDKA_HUMAN	0.7190	0.1580	2660.3667	0.5912	0.1050	0.8153	1.7562	0.0000	3.2677	0.004479578421063164
NDK3_HUMAN	NDK3_HUMAN	0.1580	0.1580	2660.3667	0.5912	0.1050	9.7835	2.0071	0.0000	12.4868	0.009946772048074277
PSB2_HUMAN	PSB5_HUMAN	1.0000	1.0000	4219.4520	5.9344	1.9551	1.2229	2.7597	0.0000	11.8721	0.0017256177234688818
MSH3_HUMAN	PCNA_HUMAN	1.0000	1.0000	6.0000	8.4390e-3	0.5170	0.0000	2.0071	0.0000	2.5325	0.008748449002247298
RAB8B_HUMAN	RAB8B_HUMAN	1.0000	1.0000	81.5994	0.1148	0.5251	9.3759	0.2509	0.0000	10.2666	0.0058434051756772
RAB8A_HUMAN	RAB8A_HUMAN	0.6770	0.6770	81.5994	0.0777	0.5251	4.4841	0.2509	0.0000	5.3378	0.004210375545779582
RAB10_HUMAN	RAB10_HUMAN	0.2900	0.2900	81.5994	0.0333	0.5251	0.0000	0.2509	0.0000	0.8093	0.00796372165008089
RAB13_HUMAN	RAB13_HUMAN	0.2470	0.2470	81.5994	0.0283	0.5251	6.1147	2.2579	0.0000	8.9261	0.0035565967387121257
TCEA1_HUMAN	RPB1_HUMAN	1.0000	1.0000	131.7647	0.1853	0.7837	0.0000	2.0071	0.0000	2.9760	0.0024419077243885336
PSB6_HUMAN	PSB6_HUMAN	1.0000	1.0000	4409.0581	6.2011	1.9551	4.4841	3.0106	0.0000	15.6508	0.0042300451177152585
PSB9_HUMAN	PSB9_HUMAN	0.1370	0.1370	4409.0581	0.8495	1.9551	8.5606	2.7597	0.0000	14.1249	0.009309158928702453
RPB8_HUMAN	RPB1_HUMAN	1.0000	1.0000	375.1096	0.5276	0.2181	0.0000	2.0071	0.0000	2.7527	0.0026661601763734756
TAF5_HUMAN	TAF9_HUMAN	1.0000	1.0000	783.7312	1.1023	0.0485	5.2994	3.2615	0.0000	9.7116	0.003764054700259336
AATC_HUMAN	AATC_HUMAN	1.0000	1.0000	16.1333	0.0227	0.0646	10.1911	1.0035	468.2593	479.5413	0.0074817480797719745
AATM_HUMAN	AATM_HUMAN	0.0770	0.0770	16.1333	1.7470e-3	0.0646	3.6688	2.0071	0.0000	5.7422	0.0019625873615569025
PRKX_HUMAN	PRKX_HUMAN	0.0520	0.0520	42.6921	3.1220e-3	7.6830	2.4459	1.0035	0.0000	11.1355	0.005350269956969278
RPB8_HUMAN	RPB3_HUMAN	1.0000	1.0000	403.2012	0.5671	0.0646	0.0000	0.2509	0.0000	0.8826	8.310243810875995E-4
MRE11_HUMAN	MRE11_HUMAN	1.0000	1.0000	601.0636	0.8454	0.2101	4.4841	2.2579	0.0000	7.7974	0.009916851961654073
H2AX_HUMAN	H2AX_HUMAN	1.0000	1.0000	1134.3942	1.5955	0.0000	0.0000	0.2509	468.2593	470.1056	0.00842221233420722
TAF7_HUMAN	TAF7_HUMAN	0.3690	0.3690	640.2481	0.3323	0.0162	5.2994	3.2615	0.0000	8.9093	0.0061719272697374865
EXOS2_HUMAN	SK2L2_HUMAN	1.0000	1.0000	20.7424	0.0292	0.0000	0.0000	2.0071	0.0000	2.0362	0.006214354694033278
RFC3_HUMAN	PCNA_HUMAN	1.0000	1.0000	18.8929	0.0266	0.0000	3.6688	3.7632	0.0000	7.4586	0.003706640845312894
PSA2_HUMAN	PSB3_HUMAN	1.0000	1.0000	4496.8419	6.3245	1.9551	2.8535	2.7597	0.0000	13.8928	9.950797783312981E-4
SERA_HUMAN	SERA_HUMAN	1.0000	1.0000	49.4971	0.0696	0.3393	4.4841	0.5018	0.0000	5.3948	0.0019522929210215255
CH10_HUMAN	CH10_HUMAN	1.0000	1.0000	28.8095	0.0405	0.0242	4.8918	2.0071	0.0000	6.9636	0.008897204076316034
PSB5_HUMAN	PSB3_HUMAN	1.0000	1.0000	4496.8419	6.3245	1.9551	1.6306	2.7597	0.0000	12.6699	0.0018777493590946936
CLAT_HUMAN	CLAT_HUMAN	0.2010	0.2010	11.3216	3.2010e-3	8.0790e-3	2.4459	2.0071	0.0000	4.4642	0.009601704321165316
PSA5_HUMAN	PSA4_HUMAN	1.0000	1.0000	595.0000	7.2983	1.9551	4.8918	2.7597	0.0000	16.9048	4.817281633851289E-4
RFX2_HUMAN	RFX2_HUMAN	1.0000	1.0000	86.7559	0.1220	0.3555	6.5223	2.0071	0.0000	9.0069	0.003574975832101783
RFX2_HUMAN	RFX3_HUMAN	1.0000	0.5940	86.7559	0.0725	0.3555	0.4076	2.0071	0.0000	2.8426	0.003851268417497964
RFX2_HUMAN	RFX1_HUMAN	1.0000	0.4680	86.7559	0.0571	0.3555	0.0000	2.0071	0.0000	2.4196	0.007869701962276338
RFX3_HUMAN	RFX3_HUMAN	0.5940	0.5940	86.7559	0.0725	0.3555	1.2229	2.0071	0.0000	3.6579	0.009424822426260967
RFX3_HUMAN	RFX1_HUMAN	0.5940	0.4680	86.7559	0.0571	0.3555	0.4076	2.0071	0.0000	2.8273	0.006931011384132507
Q8HWS3_HUMAN	RFX3_HUMAN	0.5940	0.1080	86.7559	0.0132	0.2020	0.0000	2.0071	0.0000	2.2222	0.009540859273185152
RFX1_HUMAN	RFX1_HUMAN	0.4680	0.4680	86.7559	0.0571	0.3555	2.0382	2.0071	0.0000	4.4579	0.008982795411656705
Q8HWS3_HUMAN	Q8HWS3_HUMAN	0.1080	0.1080	86.7559	0.0132	0.0889	0.0000	2.5088	0.0000	2.6109	0.003294471098887711
COPB2_HUMAN	COPA_HUMAN	1.0000	1.0000	574.6104	0.8082	2.0359	0.0000	3.0106	0.0000	5.8546	0.007925012518898595
IF3A_HUMAN	IF39_HUMAN	1.0000	1.0000	1088.2347	1.5305	0.3878	4.4841	2.0071	0.0000	8.4095	0.007370288708065871
LSM5_HUMAN	LSM2_HUMAN	1.0000	1.0000	2297.2291	3.2309	1.4219	2.0382	2.0071	0.0000	8.6981	0.00678476505609105
TMED9_HUMAN	TMED9_HUMAN	1.0000	1.0000	264.7333	0.3723	0.1697	4.8918	2.0071	0.0000	7.4408	0.004856388233936323
TMED4_HUMAN	TMED4_HUMAN	0.6720	0.6720	264.7333	0.2502	0.1697	0.0000	0.2509	0.0000	0.6707	0.0051963007235319115
DMC1_HUMAN	DMC1_HUMAN	1.0000	1.0000	17.4008	0.0245	0.0485	1.2229	2.7597	0.0000	4.0556	0.0033383731512457515
NTF2_HUMAN	NTF2_HUMAN	1.0000	1.0000	24.7353	0.0348	0.1131	3.2612	1.0035	0.0000	4.4126	0.008233621495716522
EPN2_HUMAN	CLH1_HUMAN	0.2250	1.0000	21.7778	6.8920e-3	0.2747	0.4076	0.2509	0.0000	0.9401	0.004874273689286558
LSM1_HUMAN	LSM7_HUMAN	1.0000	1.0000	1839.0212	2.5865	1.4219	3.6688	2.0071	0.0000	9.6842	0.002310983276689944
PSB2_HUMAN	PSB2_HUMAN	1.0000	1.0000	595.0000	7.2983	1.9551	3.2612	2.7597	0.0000	15.2743	0.004089404498299678
HDAC6_HUMAN	HDAC6_HUMAN	1.0000	1.0000	18.7826	0.0264	0.2101	0.4076	3.0106	0.0000	3.6547	4.594787958405988E-4
HDA10_HUMAN	HDA10_HUMAN	0.0700	0.0700	18.7826	1.8490e-3	0.1535	0.0000	3.0106	0.0000	3.1659	7.171818383327543E-4
CY1_HUMAN	CY1_HUMAN	1.0000	1.0000	16.9412	0.0238	0.0162	6.5223	2.0071	0.0000	8.5694	7.715413802077653E-4
COA2_HUMAN	COA2_HUMAN	1.0000	1.0000	1393.0013	1.9592	2.1975	2.4459	2.0071	0.0000	8.6096	0.0068397020238571814
COA1_HUMAN	COA1_HUMAN	0.5310	0.5310	1393.0013	1.0403	2.1975	0.0000	1.0035	0.0000	4.2413	0.009400311328421913
NCK1_HUMAN	SYNJ2_HUMAN	0.2740	0.0820	4.9000	5.6500e-4	0.7190	0.0000	1.0035	0.0000	1.7231	2.4461642136607286E-5
PABP1_HUMAN	PABP1_HUMAN	1.0000	1.0000	2252.0960	3.1674	3.9910	8.9682	1.0035	0.0000	17.1301	0.0014593106351889996
PABP4_HUMAN	PABP4_HUMAN	0.6180	0.6180	2252.0960	1.9575	3.9910	2.4459	1.0035	0.0000	9.3978	0.0029660155286346346
TAF6_HUMAN	TAF12_HUMAN	1.0000	1.0000	728.7501	1.0249	0.0323	0.4076	3.2615	0.0000	4.7264	0.007272976415774576
H3T_HUMAN	H3T_HUMAN	0.4170	0.4170	162.1930	0.0951	0.3393	2.8535	2.7597	0.0000	6.0477	3.599731730739575E-4
PRKX_HUMAN	KAP2_HUMAN	0.0520	1.0000	24.8205	1.8150e-3	0.3716	0.0000	1.0035	0.0000	1.3770	0.007494781571943912
VATG1_HUMAN	VATG1_HUMAN	1.0000	1.0000	201.4342	0.2833	8.0790e-3	4.0765	2.5088	0.0000	6.8767	7.908505705882752E-5
CGL_HUMAN	CGL_HUMAN	1.0000	1.0000	11.5385	0.0162	0.0162	2.8535	1.0035	0.0000	3.8894	0.0029825960292798005
EF2_HUMAN	EF2_HUMAN	1.0000	1.0000	2623.4501	3.6897	1.5592	2.8535	1.0035	0.0000	9.1060	0.009586107681322236
XAB2_HUMAN	XAB2_HUMAN	1.0000	1.0000	26.4706	0.0372	0.0808	4.0765	2.0071	0.0000	6.2015	0.005377594922763422
PEX14_HUMAN	PEX13_HUMAN	1.0000	1.0000	70.6928	0.0994	0.0808	0.0000	3.5123	0.0000	3.6926	0.009485735158953769
K6PP_HUMAN	K6PP_HUMAN	1.0000	1.0000	665.3441	0.9358	0.0404	5.2994	1.7562	0.0000	8.0317	0.0029815850769620857
K6PF_HUMAN	K6PF_HUMAN	0.5410	0.5410	665.3441	0.5062	0.0404	4.0765	1.7562	0.0000	6.3793	0.004549470695451328
TAF12_HUMAN	TAF12_HUMAN	1.0000	1.0000	765.1271	1.0761	0.0162	8.9682	3.2615	0.0000	13.3219	0.006707561953428587
HSP71_HUMAN	HSP71_HUMAN	1.0000	1.0000	3841.9151	5.4034	0.3878	11.0064	2.0071	0.0000	18.8047	0.002085467312009538
HSP72_HUMAN	HSP72_HUMAN	0.4630	0.4630	3841.9151	2.5018	0.3878	10.1911	2.0071	0.0000	15.0878	6.03215850682659E-5
RPB3_HUMAN	RPB2_HUMAN	1.0000	1.0000	359.7243	0.5059	0.9533	0.0000	0.2509	0.0000	1.7101	0.007593915545352107
HIP14_HUMAN	HIP14_HUMAN	1.0000	1.0000	46.9587	0.0660	0.0000	0.0000	0.2509	0.0000	0.3169	0.00978999654598064
PSB2_HUMAN	PSB3_HUMAN	1.0000	1.0000	4379.2456	6.1591	1.9551	1.6306	2.7597	0.0000	12.5045	0.00595258386266607
SC23A_HUMAN	SC23A_HUMAN	1.0000	1.0000	136.5085	0.1920	3.9991	2.8535	2.0071	0.0000	9.0516	0.004084658948998915
SC23B_HUMAN	SC23B_HUMAN	0.7490	0.7490	136.5085	0.1438	3.9991	1.2229	2.0071	0.0000	7.3728	0.0014029361526127827
BRSK2_HUMAN	BRSK2_HUMAN	0.5810	0.5810	3332.1251	2.7228	7.6830	7.3376	2.0071	0.0000	19.7505	0.008993091973769024
RWDD1_HUMAN	DRG1_HUMAN	1.0000	1.0000	1.0000	1.4060e-3	0.0808	0.8153	0.2509	0.0000	1.1484	0.0031224625701107922
UBE2A_HUMAN	RAD18_HUMAN	1.0000	1.0000	6.0000	8.4390e-3	0.7513	0.0000	0.2509	0.0000	1.0107	0.001791177331688175
SIN3A_HUMAN	HDAC2_HUMAN	1.0000	1.0000	716.0009	1.0070	0.1131	0.0000	2.0071	0.0000	3.1272	0.002722268729242351
SIN3A_HUMAN	HDAC1_HUMAN	0.6740	1.0000	716.0009	0.6787	0.1131	0.0000	2.0071	0.0000	2.7989	0.009852035272012317
SIN3B_HUMAN	HDAC1_HUMAN	0.6740	0.3580	716.0009	0.3605	0.1131	0.0000	2.0071	0.0000	2.4807	0.0014306727489846527
COPD_HUMAN	COPB_HUMAN	1.0000	1.0000	938.1197	1.3194	0.1858	2.4459	3.0106	0.0000	6.9617	0.0024092818294937225
HMG1_HUMAN	HMG1_HUMAN	1.0000	1.0000	75.7895	0.1066	0.1535	6.9300	2.2579	0.0000	9.4480	0.004624866264766358
HMG2_HUMAN	HMG2_HUMAN	0.7660	0.7660	75.7895	0.0817	0.1535	12.2294	2.5088	468.2593	483.2326	0.009604000898110008
CN092_HUMAN	CN092_HUMAN	0.2560	0.2560	75.7895	0.0273	0.1535	1.6306	2.0071	0.0000	3.8184	0.009646209072218102
IF4G3_HUMAN	IF4G3_HUMAN	1.0000	1.0000	2245.3854	3.1580	0.4847	0.4076	1.5053	0.0000	5.5557	0.0020999522357416345
IF4G1_HUMAN	IF4G1_HUMAN	1.0000	1.0000	2245.3854	3.1580	0.4847	3.2612	1.5053	0.0000	8.4092	0.005154249220223887
IF4G2_HUMAN	IF4G2_HUMAN	0.0540	0.0540	2245.3854	0.1705	0.4847	2.8535	1.5053	0.0000	5.0141	0.006090121026136864
PEX7_HUMAN	PEX13_HUMAN	1.0000	1.0000	13.4444	0.0189	0.5332	0.0000	2.2579	0.0000	2.8100	5.951873648429751E-4
THOC2_HUMAN	THOC4_HUMAN	1.0000	1.0000	130.7971	0.1840	0.0000	0.0000	2.0071	0.0000	2.1910	0.0029841551639898335
RPC6_HUMAN	TF3B_HUMAN	1.0000	1.0000	15.7500	0.0222	0.0485	0.0000	2.2579	0.0000	2.3286	0.007418554938911162
RFC1_HUMAN	RFC2_HUMAN	1.0000	1.0000	192.7292	0.2711	1.1714	1.2229	3.2615	0.0000	5.9269	0.0027749783222448744
PSB5_HUMAN	PSB1_HUMAN	1.0000	1.0000	4371.0039	6.1475	1.9551	1.6306	2.7597	0.0000	12.4929	0.007488935892585737
CY1_HUMAN	CYC_HUMAN	1.0000	1.0000	6.4000	9.0010e-3	0.0162	2.8535	2.0071	0.0000	4.8857	0.0018796329199693318
HS90A_HUMAN	PDPK1_HUMAN	0.6220	1.0000	11.2667	9.8560e-3	1.5915	0.0000	1.0035	0.0000	2.6049	0.002506444925807725
ULE1A_HUMAN	ULE1B_HUMAN	1.0000	1.0000	56.4667	0.0794	0.1939	2.0382	0.2509	0.0000	2.5624	0.004011130157785241
RFC5_HUMAN	PCNA_HUMAN	1.0000	1.0000	21.0000	0.0295	0.2908	3.6688	3.7632	0.0000	7.7524	0.0032504865354884204
TAF5_HUMAN	TAF1_HUMAN	1.0000	1.0000	740.0788	1.0409	0.2666	0.0000	3.2615	0.0000	4.5689	0.009772983193906973
SMRC2_HUMAN	SMRD1_HUMAN	1.0000	1.0000	1097.6624	1.5438	0.0969	0.0000	2.7597	0.0000	4.4004	0.001957348024733381
SMRC1_HUMAN	SMRD1_HUMAN	1.0000	0.4970	1097.6624	0.7673	0.0969	0.4076	2.7597	0.0000	4.0316	0.0026156118938029703
VP33A_HUMAN	VPS16_HUMAN	1.0000	1.0000	58.0263	0.0816	0.0646	0.0000	1.7562	0.0000	1.9024	0.0012760480196880152
DPOD1_HUMAN	DPOD2_HUMAN	1.0000	1.0000	9.6000	0.0135	0.2101	3.6688	2.0071	0.0000	5.8994	0.005524653688641452
APC10_HUMAN	APC10_HUMAN	1.0000	1.0000	66.8990	0.0941	8.0790e-3	5.2994	2.7597	0.0000	8.1613	9.423551422633757E-4
CDC7_HUMAN	CDC7_HUMAN	1.0000	1.0000	52.1434	0.0733	7.6830	3.2612	2.0071	468.2593	481.2838	0.0013273360994335026
CHK2_HUMAN	ATR_HUMAN	1.0000	1.0000	3.0000	4.2190e-3	1.8985	0.0000	0.2509	0.0000	2.1536	0.00877312865585967
UCHL3_HUMAN	UCHL3_HUMAN	1.0000	1.0000	9.8000	0.0138	8.0790e-3	5.7070	1.0035	0.0000	6.7324	0.006337667891409851
UCHL1_HUMAN	UCHL1_HUMAN	0.4070	0.4070	9.8000	5.6100e-3	8.0790e-3	12.6370	1.0035	0.0000	13.6542	0.006798401767488316
SC221_HUMAN	STX5_HUMAN	1.0000	1.0000	58.7328	0.0826	0.8644	0.0000	1.7562	0.0000	2.7032	7.787410177098553E-4
ARPC3_HUMAN	ARP3_HUMAN	1.0000	1.0000	58.2424	0.0819	0.0323	3.2612	2.7597	0.0000	6.1351	5.845448098242367E-4
TAF6_HUMAN	TAF1_HUMAN	1.0000	1.0000	659.8038	0.9280	0.0646	0.0000	3.2615	0.0000	4.2541	0.003116614508690987
DCP2_HUMAN	RENT1_HUMAN	1.0000	1.0000	190.7723	0.2683	0.0162	0.0000	0.2509	0.0000	0.5353	1.0720613102748078E-4
GOSR1_HUMAN	SNAA_HUMAN	1.0000	1.0000	15.7500	0.0222	0.0323	0.0000	2.0071	0.0000	2.0615	0.009242011277513763
RPB1_HUMAN	RPB3_HUMAN	1.0000	1.0000	333.8240	0.4695	0.8402	0.0000	0.2509	0.0000	1.5606	0.00223763609396788
PSA1_HUMAN	PSA4_HUMAN	1.0000	1.0000	595.0000	7.2983	1.9551	5.2994	2.7597	0.0000	17.3125	0.0010016250362589075
ARPC3_HUMAN	ARC1B_HUMAN	0.5880	1.0000	49.4412	0.0409	0.0162	2.4459	2.7597	0.0000	5.2626	0.007121759875232603
TBP_HUMAN	T2AG_HUMAN	1.0000	1.0000	53.1250	0.0747	0.0646	2.8535	2.7597	0.0000	5.7526	0.003599632992905546
DRG2_HUMAN	RWDD1_HUMAN	1.0000	1.0000	6.4000	9.0010e-3	0.0808	1.6306	0.2509	0.0000	1.9713	0.005850584579516238
TF2AA_HUMAN	TAF1_HUMAN	1.0000	1.0000	13.0667	0.0184	0.0162	0.4076	2.0071	0.0000	2.4492	0.004082774147946063
PSB1_HUMAN	PSB3_HUMAN	1.0000	1.0000	4552.6591	6.4030	1.9551	4.0765	2.7597	0.0000	15.1943	0.003016992037056473
PGAM2_HUMAN	PGAM2_HUMAN	1.0000	1.0000	327.8470	0.4611	0.0646	8.1529	1.0035	0.0000	9.6822	0.006741007933048295
PGAM1_HUMAN	PGAM1_HUMAN	0.6700	0.6700	327.8470	0.3089	0.0646	4.0765	1.2544	0.0000	5.7044	0.0014828115339983782
PMGE_HUMAN	PMGE_HUMAN	0.1340	0.1340	327.8470	0.0618	0.0646	1.6306	0.2509	0.0000	2.0079	0.008583536254218514
AFG32_HUMAN	AFG32_HUMAN	1.0000	1.0000	69.0000	0.0970	1.4138	1.2229	2.0071	0.0000	4.7408	0.005177560280721756
RFC2_HUMAN	PCNA_HUMAN	1.0000	1.0000	18.8929	0.0266	0.2908	3.2612	2.7597	0.0000	6.3383	0.003901298793395127
PFD4_HUMAN	PFD2_HUMAN	1.0000	1.0000	265.2405	0.3730	0.0808	0.4076	1.2544	0.0000	2.1159	0.009534006500832777
HS90A_HUMAN	RL22_HUMAN	0.6220	0.3850	17.2857	9.3600e-3	0.0646	1.6306	1.2544	0.0000	2.9590	6.476377790113918E-4
HIPK2_HUMAN	HIPK2_HUMAN	0.3730	0.3730	28.5461	0.0150	7.6830	2.0382	2.5088	0.0000	12.2450	0.004534549565855865
HIPK1_HUMAN	HIPK1_HUMAN	0.3120	0.3120	28.5461	0.0125	7.6830	6.1147	2.0071	0.0000	15.8173	0.009335635083707501
TAF5_HUMAN	TAF12_HUMAN	1.0000	1.0000	767.8609	1.0799	0.0566	4.8918	3.2615	0.0000	9.2897	0.006876419230032884
PSA3_HUMAN	PSA4_HUMAN	1.0000	1.0000	595.0000	7.2983	1.9551	5.7070	2.7597	0.0000	17.7201	0.0032718469564676157
TCPG_HUMAN	TCPB_HUMAN	1.0000	1.0000	21.3333	0.0300	0.2908	4.4841	1.0035	0.0000	5.8085	8.241833115875485E-4
CISY_HUMAN	CISY_HUMAN	1.0000	1.0000	10.3714	0.0146	0.0242	3.2612	2.0071	0.0000	5.3070	0.005161257995355109
IF34_HUMAN	IF39_HUMAN	1.0000	1.0000	775.6676	1.0909	3.4416	1.6306	1.0035	0.0000	7.1666	5.476235342252322E-4
P2BA_HUMAN	P2BA_HUMAN	1.0000	1.0000	5.4000	7.5950e-3	0.0000	0.0000	0.2509	0.0000	0.2585	0.0018979446855335435
CCNB2_HUMAN	CCNB2_HUMAN	1.0000	1.0000	28.5824	0.0402	1.5350	8.5606	2.0071	0.0000	12.1428	0.004565485005961266
CCNB1_HUMAN	CCNB1_HUMAN	0.3210	0.3210	28.5824	0.0129	1.5350	7.3376	1.0035	0.0000	9.8890	0.006202140551595168
VATA1_HUMAN	VATA1_HUMAN	1.0000	1.0000	813.7913	1.1445	1.8178	4.0765	2.0071	0.0000	9.0458	0.008036042539417386
CDC7_HUMAN	CDK2_HUMAN	0.3520	1.0000	24.3000	0.0120	7.6830	1.6306	2.0071	0.0000	11.3327	0.009710324478047472
KAD2_HUMAN	KAD2_HUMAN	1.0000	1.0000	8.7273	0.0123	0.1050	2.8535	2.0071	0.0000	4.9779	0.004540155850883258
RPC10_HUMAN	RPB3_HUMAN	1.0000	1.0000	73.6333	0.1036	0.0485	0.0000	0.2509	0.0000	0.4029	0.00823506671060856
GOSR1_HUMAN	STX5_HUMAN	1.0000	1.0000	40.8333	0.0574	0.2908	0.0000	2.0071	0.0000	2.3553	0.0024590980845494224
IF42_HUMAN	IF42_HUMAN	0.7830	0.7830	2989.9241	3.2926	0.0000	0.0000	0.2509	0.0000	3.5435	0.0017813736657665913
PABP1_HUMAN	GSPT1_HUMAN	1.0000	1.0000	90.7500	0.1276	1.2280	3.2612	1.0035	0.0000	5.6203	0.00460675776677277
TCPA_HUMAN	TCPG_HUMAN	1.0000	1.0000	16.1333	0.0227	0.2908	2.8535	1.0035	0.0000	4.1706	0.00216311268075853
HEMH_HUMAN	HEMH_HUMAN	1.0000	1.0000	8.9477	0.0126	0.0162	1.6306	1.0035	0.0000	2.6629	0.004263930781181457
RENT1_HUMAN	RENT1_HUMAN	1.0000	1.0000	1542.6453	2.1696	0.0000	0.4076	1.0035	0.0000	3.5808	0.0018649876213901872
VPS11_HUMAN	VPS18_HUMAN	1.0000	1.0000	15.0000	0.0211	0.0162	0.0000	1.0035	0.0000	1.0408	0.007792622978093846
RPB6_HUMAN	RPB5_HUMAN	1.0000	1.0000	615.4783	0.8656	0.0323	2.8535	0.2509	0.0000	4.0023	0.00333192063589564
MSH6_HUMAN	PCNA_HUMAN	1.0000	1.0000	6.0000	8.4390e-3	0.6463	4.0765	2.0071	0.0000	6.7383	0.008473212401224521
TOP1_HUMAN	TOP1_HUMAN	1.0000	1.0000	660.8325	0.9294	0.0162	8.5606	2.0071	468.2593	479.7724	0.00685927646403863
MYO1F_HUMAN	MYO1F_HUMAN	0.5620	0.5620	205.6160	0.1625	5.3886	6.9300	2.7597	0.0000	15.2408	0.008780741328197804
GLYG2_HUMAN	GYS1_HUMAN	1.0000	1.0000	6.0000	8.4390e-3	0.0646	0.4076	0.5018	0.0000	0.9825	0.0034561129784065315
GYS1_HUMAN	GLYG_HUMAN	0.3330	1.0000	6.0000	2.8100e-3	0.0646	0.8153	0.2509	0.0000	1.1336	0.00795364775710965
CDK7_HUMAN	CCNH_HUMAN	1.0000	1.0000	6.0000	8.4390e-3	1.9632	3.2612	2.0071	0.0000	7.2398	0.0017427221264800796
PPP6_HUMAN	IGBP1_HUMAN	1.0000	1.0000	32.0333	0.0451	0.0808	2.0382	0.7526	0.0000	2.9167	0.00814519787290303
RPC6_HUMAN	RPC62_HUMAN	1.0000	1.0000	606.8513	0.8535	0.0323	0.0000	2.7597	0.0000	3.6455	0.0024376456626422007
PRP16_HUMAN	PRP17_HUMAN	1.0000	1.0000	32.1111	0.0452	3.4254	3.6688	2.0071	0.0000	9.1465	0.008702349207999975
WASP_HUMAN	ARP2_HUMAN	1.0000	1.0000	43.8857	0.0617	0.2504	4.4841	0.2509	0.0000	5.0472	0.0021337516841350834
NUCL_HUMAN	DDX3X_HUMAN	1.0000	0.8580	75.0074	0.0905	3.3527	4.4841	2.0071	0.0000	9.9344	0.002987568528718908
HNRPR_HUMAN	HNRPR_HUMAN	1.0000	1.0000	1401.3933	1.9710	3.4416	5.7070	2.5088	0.0000	13.6284	0.008734853037235129
HNRPQ_HUMAN	HNRPQ_HUMAN	0.7880	0.7880	1401.3933	1.5531	3.4416	6.1147	2.0071	0.0000	13.1165	0.0027263350553765387
RSSA_HUMAN	RSSA_HUMAN	1.0000	1.0000	2629.6023	3.6984	0.0242	8.5606	2.0071	0.0000	14.2902	0.002531891411046481
U3IP2_HUMAN	U3IP2_HUMAN	1.0000	1.0000	5010.3289	7.0467	1.8258	5.7070	3.0106	0.0000	17.5902	0.008988006016668456
EXOS2_HUMAN	EXOS9_HUMAN	1.0000	1.0000	244.2344	0.3435	0.0000	1.2229	2.0071	0.0000	3.5735	0.009880389572263422
EXOS9_HUMAN	EXOS9_HUMAN	1.0000	1.0000	300.0443	0.4220	1.4057	5.7070	2.5088	0.0000	10.0436	0.007732990336450454
RPC6_HUMAN	RPC6_HUMAN	1.0000	1.0000	473.5129	0.6660	8.0790e-3	1.2229	2.7597	0.0000	4.6567	0.005769371973890909
RPC1_HUMAN	RPC1_HUMAN	1.0000	1.0000	548.2279	0.7710	1.9712	0.0000	2.7597	0.0000	5.5020	0.008308575755348024
RPB3_HUMAN	RPB3_HUMAN	1.0000	1.0000	304.1267	0.4277	0.4605	0.0000	0.2509	0.0000	1.1391	0.009248228090430091
RPB3_HUMAN	RPB4_HUMAN	1.0000	1.0000	387.0313	0.5443	0.0566	0.0000	0.2509	0.0000	0.8518	5.544006117009026E-4
RPB3_HUMAN	RPB5_HUMAN	1.0000	1.0000	374.1869	0.5263	0.1293	0.0000	0.2509	0.0000	0.9064	0.0032352580709154523
RPB3_HUMAN	RPB6_HUMAN	1.0000	1.0000	366.3171	0.5152	0.0646	0.0000	0.2509	0.0000	0.8307	0.006272733505321454
RPB5_HUMAN	RPB4_HUMAN	1.0000	1.0000	381.0473	0.5359	0.0323	0.4076	3.2615	0.0000	4.2373	0.0012343251010367995
RPB5_HUMAN	RPB5_HUMAN	1.0000	1.0000	570.9512	0.8030	0.0969	4.4841	3.2615	0.0000	8.6455	0.002996049668233606
RPB1_HUMAN	RPB4_HUMAN	1.0000	1.0000	388.3633	0.5462	0.1777	0.4076	3.2615	0.0000	4.3930	0.006029877307536649
RPB1_HUMAN	RPB1_HUMAN	1.0000	1.0000	357.9129	0.5034	2.8680	0.4076	3.2615	0.0000	7.0405	0.00729365869903081
RPA1_HUMAN	RPA1_HUMAN	1.0000	1.0000	393.2650	0.5531	1.9712	0.0000	3.0106	0.0000	5.5349	0.004642518843112613
RPA5_HUMAN	RPA5_HUMAN	1.0000	1.0000	295.7351	0.4159	0.4605	0.0000	3.0106	0.0000	3.8870	0.004630449447726742
GRWD1_HUMAN	GRWD1_HUMAN	1.0000	1.0000	1246.4700	1.7531	1.8258	2.4459	2.0071	0.0000	8.0318	0.0043655276445873845
BOP1_HUMAN	BOP1_HUMAN	1.0000	1.0000	2879.1683	4.0494	1.9793	3.6688	2.5088	0.0000	12.2063	0.007135492304892942
PESC_HUMAN	PESC_HUMAN	1.0000	1.0000	3344.9168	4.7044	0.2343	8.9682	2.0071	0.0000	15.9140	0.0032566788681568704
THOC2_HUMAN	THOC2_HUMAN	1.0000	1.0000	158.4000	0.2228	0.0000	4.4841	2.0071	0.0000	6.7139	0.006948851662003531
SYM_HUMAN	SYM_HUMAN	1.0000	1.0000	17.1000	0.0241	0.3151	2.0382	1.0035	0.0000	3.3809	0.00625014663354978
NUCL_HUMAN	NUCL_HUMAN	1.0000	1.0000	134.2840	0.1889	3.4416	6.1147	2.5088	0.0000	12.2540	0.004265350588178083
NOLA1_HUMAN	NOLA1_HUMAN	1.0000	1.0000	365.1607	0.5136	8.0790e-3	5.2994	2.5088	0.0000	8.3299	0.003332075347408524
NOP5_HUMAN	NOP5_HUMAN	1.0000	1.0000	3670.9631	5.1630	0.3636	0.0000	2.5088	0.0000	8.0353	0.007239262665744032
RRP5_HUMAN	RRP5_HUMAN	1.0000	1.0000	4171.7486	5.8673	0.0323	1.2229	2.0071	0.0000	9.1296	0.006773825885337056
SK2L2_HUMAN	SK2L2_HUMAN	1.0000	1.0000	1405.6336	1.9769	5.0089	0.8153	2.0071	0.0000	9.8082	0.007790316361201275
K1115_HUMAN	K1115_HUMAN	1.0000	1.0000	153.3953	0.2157	0.0000	0.0000	0.2509	0.0000	0.4666	5.339771760473622E-5
PPP6_HUMAN	PPP6_HUMAN	1.0000	1.0000	123.9668	0.1744	0.1535	6.1147	2.0071	0.0000	8.4496	0.008576567374172195
U520_HUMAN	U520_HUMAN	1.0000	1.0000	2536.3050	3.5671	4.9443	5.2994	3.5123	0.0000	17.3232	0.006163760342027299
FNBP3_HUMAN	FNBP3_HUMAN	1.0000	1.0000	2616.8729	3.6805	0.0000	0.0000	0.2509	0.0000	3.9313	0.0032724387676375697
Q8NCZ1_HUMAN	Q8NCZ1_HUMAN	0.4240	0.4240	2616.8729	1.5605	0.3070	0.0000	0.2509	0.0000	2.1184	0.008883794490400582
TCEA1_HUMAN	TCEA1_HUMAN	1.0000	1.0000	182.3041	0.2564	0.0889	6.1147	2.0071	0.0000	8.4670	0.004390643035067251
NSF1C_HUMAN	TERA_HUMAN	1.0000	1.0000	161.4848	0.2271	0.2585	0.0000	2.0071	0.0000	2.4927	0.008181423950629508
COPD_HUMAN	COPA_HUMAN	1.0000	1.0000	930.4772	1.3087	0.0808	0.0000	3.0106	0.0000	4.4000	5.760987872004065E-4
CHD1_HUMAN	CHD1_HUMAN	1.0000	1.0000	565.8054	0.7958	3.8294	6.5223	2.0071	0.0000	13.1545	0.0031687670419505787
Q8WVC0_HUMAN	Q8WVC0_HUMAN	1.0000	1.0000	217.3829	0.3057	8.0790e-3	0.0000	0.2509	0.0000	0.5647	0.0022209209630452264
CSK22_HUMAN	CSK22_HUMAN	1.0000	1.0000	741.8572	1.0434	7.6830	4.0765	2.0071	0.0000	14.8099	4.064652977903416E-4
PSD2_HUMAN	PSD2_HUMAN	1.0000	1.0000	2492.6593	3.5058	0.1050	2.8535	3.0106	0.0000	9.4749	0.00982592688499855
PSD2_HUMAN	PRS7_HUMAN	1.0000	1.0000	595.0000	7.2983	0.4605	2.8535	2.7597	0.0000	13.3720	0.006360703893569156
PSD4_HUMAN	PSD4_HUMAN	1.0000	1.0000	2295.3959	3.2283	0.0889	3.6688	2.7597	0.0000	9.7457	0.001470936601945856
PSD11_HUMAN	PSD11_HUMAN	1.0000	1.0000	3519.3106	4.9497	0.5898	1.2229	2.7597	0.0000	9.5221	0.004485022677642548
IF38_HUMAN	IF38_HUMAN	1.0000	1.0000	2049.3876	2.8823	0.6625	3.2612	2.0071	0.0000	8.8130	0.00253978545513446
IF34_HUMAN	IF38_HUMAN	1.0000	1.0000	909.3829	1.2790	0.4847	2.4459	1.0035	0.0000	5.2131	0.005794287646833208
IF39_HUMAN	IF39_HUMAN	1.0000	1.0000	857.8562	1.2065	3.4416	5.2994	2.2579	0.0000	12.2055	0.0042439801501462536
IF3A_HUMAN	IF34_HUMAN	1.0000	1.0000	827.7388	1.1642	0.3878	4.0765	1.0035	0.0000	6.6319	0.007515857053905152
IF34_HUMAN	IF34_HUMAN	1.0000	1.0000	857.9777	1.2067	3.4416	6.1147	1.0035	0.0000	11.7665	0.005050161308257413
EI2BG_HUMAN	EI2BG_HUMAN	1.0000	1.0000	256.9228	0.3613	0.0485	0.0000	1.0035	0.0000	1.4133	0.0050699659536491935
EI2BB_HUMAN	EI2BG_HUMAN	1.0000	1.0000	309.1212	0.4348	0.0566	0.0000	1.0035	0.0000	1.4948	0.006671044113470548
IF2G_HUMAN	IF2G_HUMAN	1.0000	1.0000	875.1796	1.2309	0.8968	9.7835	1.0035	0.0000	12.9147	0.005405909535125344
EI2BE_HUMAN	EI2BE_HUMAN	1.0000	1.0000	262.0499	0.3686	0.2424	0.0000	1.0035	0.0000	1.6144	4.3863484446806435E-4
IMB1_HUMAN	IF39_HUMAN	1.0000	1.0000	36.6095	0.0515	1.2361	1.6306	1.2544	0.0000	4.1725	0.0037921326532747955
ABCE1_HUMAN	ABCE1_HUMAN	1.0000	1.0000	872.7212	1.2274	0.4686	3.6688	2.0071	0.0000	7.3719	5.34840275494951E-4
PRP17_HUMAN	PRP17_HUMAN	1.0000	1.0000	1643.2129	2.3111	1.8258	4.8918	2.5088	0.0000	11.5375	0.005247588831162822
RWDD1_HUMAN	RWDD1_HUMAN	1.0000	1.0000	20.0000	0.0281	0.0162	4.0765	0.2509	0.0000	4.3716	0.003381928366184446
PSA3_HUMAN	PSB5_HUMAN	1.0000	1.0000	4319.3045	6.0748	1.9551	2.0382	2.7597	0.0000	12.8278	0.006660610725689402
PSB5_HUMAN	PSB5_HUMAN	1.0000	1.0000	3774.0703	5.3080	1.9551	2.0382	2.7597	0.0000	12.0610	0.001448732655925009
PSB8_HUMAN	PSB8_HUMAN	0.1090	0.1090	3774.0703	0.5786	1.9551	11.4141	2.7597	0.0000	16.7074	0.0065532993458781216
PSA3_HUMAN	PSA7_HUMAN	1.0000	1.0000	4457.4464	6.2691	1.9551	5.7070	2.7597	0.0000	16.6909	0.009544357759104997
PSA1_HUMAN	PSA7_HUMAN	1.0000	1.0000	4457.4464	6.2691	1.9551	5.2994	2.7597	0.0000	16.2833	0.008728488835906472
PSA7_HUMAN	PSA7_HUMAN	1.0000	1.0000	3979.9160	5.5975	1.9551	6.9300	2.7597	0.0000	17.2423	3.6701892242583134E-4
PSA6_HUMAN	PSA7_HUMAN	1.0000	1.0000	4405.6713	6.1963	1.9551	4.4841	2.7597	0.0000	15.3952	5.28423144800827E-4
PSB2_HUMAN	PSA2_HUMAN	1.0000	1.0000	4437.3263	6.2408	1.9551	1.6306	2.7597	0.0000	12.5862	0.007450340960914083
PSB6_HUMAN	PSA2_HUMAN	1.0000	1.0000	4590.5781	6.4564	1.9551	2.4459	2.7597	0.0000	13.6170	1.631517803766913E-5
PSB9_HUMAN	PSA2_HUMAN	1.0000	0.1370	4590.5781	0.8845	1.9551	2.4459	2.7597	0.0000	8.0452	0.009783063607726938
PSA2_HUMAN	PSB1_HUMAN	1.0000	1.0000	4505.3514	6.3365	1.9551	2.8535	2.7597	0.0000	13.9048	0.00247217289162308
ADA_HUMAN	ADA_HUMAN	1.0000	1.0000	7.3333	0.0103	0.0162	6.5223	1.0035	0.0000	7.5523	0.0061319508626838295
CT004_HUMAN	CT004_HUMAN	1.0000	1.0000	3210.1528	4.5149	8.0790e-3	0.0000	0.2509	0.0000	4.7738	6.120994984203842E-4
SYA_HUMAN	SYA_HUMAN	1.0000	1.0000	240.3293	0.3380	0.1293	2.4459	1.0035	0.0000	3.9167	0.004614368886067805
Q9P288_HUMAN	Q9P288_HUMAN	1.0000	1.0000	65.3595	0.0919	0.0000	8.5606	2.5088	0.0000	11.1613	0.0048664349934565065
DHX37_HUMAN	DHX37_HUMAN	1.0000	1.0000	3191.8175	4.4891	2.6822	0.0000	2.5088	0.0000	9.6801	0.00627031928145378
SORT_HUMAN	SORT_HUMAN	1.0000	1.0000	32.5181	0.0457	0.0162	0.8153	2.0071	0.0000	2.8842	0.006888538339602532
K0020_HUMAN	K0020_HUMAN	1.0000	1.0000	4129.5837	5.8080	0.0000	5.2994	2.0071	0.0000	13.1144	4.787457427861019E-4
LA_HUMAN	LA_HUMAN	1.0000	1.0000	1889.2020	2.6570	4.1445	6.9300	2.0071	0.0000	15.7385	0.007745924718068946
SYTC_HUMAN	SYTC_HUMAN	1.0000	1.0000	3178.9512	4.4710	0.5978	8.5606	1.0035	0.0000	14.6329	0.006036032653574105
GSPT1_HUMAN	GSPT1_HUMAN	1.0000	1.0000	158.1801	0.2225	1.5108	3.6688	1.0035	0.0000	6.4056	5.333194683057729E-4
WDR50_HUMAN	WDR50_HUMAN	1.0000	1.0000	3989.8138	5.6114	1.8258	2.0382	3.0106	0.0000	12.4861	0.008833325194472844
Q96BK8_HUMAN	Q96BK8_HUMAN	0.4760	0.4760	56.2597	0.0377	0.0485	0.0000	0.2509	0.0000	0.3370	0.008538681672071674
ARPC5_HUMAN	ARPC3_HUMAN	0.5660	1.0000	58.2424	0.0464	0.0162	2.4459	2.7597	0.0000	5.2681	0.0053824876694066
ARPC2_HUMAN	ARPC5_HUMAN	0.5660	1.0000	58.2424	0.0464	0.0162	6.1147	2.7597	0.0000	8.9369	0.0047153244301908455
ARPC2_HUMAN	ARPC3_HUMAN	1.0000	1.0000	58.2424	0.0819	0.0162	2.4459	2.7597	0.0000	5.3036	0.009278228764859427
ARP2_HUMAN	ARPC3_HUMAN	1.0000	1.0000	49.4412	0.0695	0.0323	2.4459	0.2509	0.0000	2.7986	0.005724132091270906
ARPC2_HUMAN	ARC1B_HUMAN	1.0000	0.5880	57.5513	0.0476	0.0323	8.1529	2.7597	0.0000	10.9925	0.004157499777169482
ARPC2_HUMAN	ARP2_HUMAN	1.0000	1.0000	53.8462	0.0757	0.0323	6.1147	0.2509	0.0000	6.4736	0.005898995512388589
ARPC5_HUMAN	ARC1B_HUMAN	0.5880	0.5660	58.2424	0.0464	0.0162	6.5223	2.7597	0.0000	9.3446	0.004219297160263425
ARP2_HUMAN	ARC1B_HUMAN	1.0000	0.5880	99.2734	0.0821	0.2504	6.1147	0.2509	0.0000	6.6981	0.009376651327488146
BCAT1_HUMAN	BCAT1_HUMAN	1.0000	1.0000	28.0474	0.0394	0.0242	2.0382	1.0035	0.0000	3.1054	7.229154603884625E-5
BCAT2_HUMAN	BCAT2_HUMAN	0.2690	0.2690	28.0474	0.0106	0.0242	2.0382	2.0071	0.0000	4.0801	0.005571088486160492
CLH1_HUMAN	GGA3_HUMAN	1.0000	1.0000	30.1176	0.0424	0.3716	0.0000	1.0035	0.0000	1.4175	3.9347524341104553E-5
GGA1_HUMAN	CLH1_HUMAN	0.3820	1.0000	30.1176	0.0162	0.3716	0.0000	1.0035	0.0000	1.3913	0.006945760967942508
CLH1_HUMAN	GGA2_HUMAN	0.1610	1.0000	30.1176	6.8200e-3	0.3716	0.0000	1.0035	0.0000	1.3820	0.002303309987421368
SF3B1_HUMAN	SF3B3_HUMAN	1.0000	1.0000	3032.9736	4.2657	0.0162	0.4076	2.5088	0.0000	7.1983	0.0034584850649121745
TNPO1_HUMAN	RSSA_HUMAN	1.0000	1.0000	52.3810	0.0737	0.1858	1.2229	2.0071	0.0000	3.4895	0.0019450187130954954
LCB2_HUMAN	LCB1_HUMAN	1.0000	1.0000	267.1024	0.3757	0.0646	0.8153	2.0071	0.0000	3.2626	0.0044698009226108275
SLC31_HUMAN	SLC31_HUMAN	1.0000	1.0000	1.0000	1.4060e-3	8.0790e-3	7.7453	2.0071	0.0000	9.7618	0.005301152056145269
MED6_HUMAN	CSP9_HUMAN	1.0000	1.0000	1069.1372	1.5037	0.0162	0.0000	2.2579	0.0000	3.7778	0.002692695007566349
SF3B1_HUMAN	SF3B2_HUMAN	1.0000	1.0000	3144.2752	4.4222	0.0808	3.6688	2.5088	0.0000	10.6806	0.006736330782457442
SF3B2_HUMAN	SF3B3_HUMAN	1.0000	1.0000	3108.2846	4.3716	0.0404	2.0382	2.5088	0.0000	8.9590	0.0018281156409090515
DPOE1_HUMAN	DPOE2_HUMAN	1.0000	1.0000	723.2680	1.0172	0.2101	2.4459	2.0071	0.0000	5.6802	0.0052422104747733445
TIP60_HUMAN	MO4L1_HUMAN	1.0000	1.0000	747.6102	1.0515	0.0242	0.0000	2.0071	0.0000	3.0828	0.00781612396197531
MO4L2_HUMAN	TIP60_HUMAN	1.0000	0.4570	747.6102	0.4805	0.0242	0.0000	2.0071	0.0000	2.5118	0.008888670002463388
TIP60_HUMAN	TRRAP_HUMAN	1.0000	1.0000	1075.3949	1.5125	0.0646	0.0000	3.2615	0.0000	4.8386	0.005607499825697464
COPZ2_HUMAN	COPD_HUMAN	1.0000	0.6380	632.4090	0.5675	0.0485	0.4076	3.0106	0.0000	4.0342	0.008482468819848262
COPD_HUMAN	COPB2_HUMAN	1.0000	1.0000	627.7670	0.8829	0.0727	0.4076	3.0106	0.0000	4.3738	0.008527144511567374
RAD52_HUMAN	RFA1_HUMAN	1.0000	1.0000	121.4278	0.1708	0.0485	0.4076	2.0071	0.0000	2.6340	5.419881270657301E-4
CSK22_HUMAN	HDAC2_HUMAN	1.0000	1.0000	498.3867	0.7009	0.1131	1.6306	2.0071	0.0000	4.4517	0.0046918518711667615
CSK22_HUMAN	HDAC1_HUMAN	0.6740	1.0000	498.3867	0.4724	0.1131	1.6306	2.0071	0.0000	4.2232	0.007359218692003785
MO4L2_HUMAN	HDAC1_HUMAN	0.6740	0.4570	756.4336	0.4862	0.0162	0.4076	2.0071	0.0000	2.9170	0.005625457191652271
IF3A_HUMAN	IF32_HUMAN	1.0000	1.0000	1280.6251	1.8011	0.3232	2.0382	2.0071	0.0000	6.1696	0.005259579721347344
ODPB_HUMAN	ODP2_HUMAN	1.0000	1.0000	147.8406	0.2079	0.3555	1.6306	2.0071	0.0000	4.2010	0.0017796864869020512
ODPB_HUMAN	ODPA_HUMAN	1.0000	1.0000	111.5573	0.1569	0.1293	0.8153	2.0071	0.0000	3.1085	0.00373528345589463
ODPB_HUMAN	ODPAT_HUMAN	1.0000	0.7360	111.5573	0.1155	0.1293	0.0000	2.0071	0.0000	2.2518	7.461775496975609E-4
SIN3A_HUMAN	MO4L2_HUMAN	1.0000	0.4570	754.1116	0.4847	0.0323	0.0000	2.0071	0.0000	2.5241	0.008748883317091345
SIN3A_HUMAN	SMRC1_HUMAN	1.0000	0.4970	903.3114	0.6314	0.1616	0.0000	2.0071	0.0000	2.8000	0.008692358007068895
TAF12_HUMAN	TAF1_HUMAN	1.0000	1.0000	726.0466	1.0211	0.0323	0.0000	3.2615	0.0000	4.3149	0.004791672979526644
TAF7_HUMAN	TAF6_HUMAN	1.0000	0.3690	748.5849	0.3885	0.0323	0.0000	3.2615	0.0000	3.6823	0.008160546706372444
Q96I38_HUMAN	EF1G_HUMAN	1.0000	0.0840	459.1837	0.0542	0.2343	3.2612	0.2509	0.0000	3.8006	0.007129325983107434
IF34_HUMAN	IF5_HUMAN	1.0000	1.0000	1010.6517	1.4214	0.1535	2.0382	1.0035	0.0000	4.6167	0.004556555387206492
O43487_HUMAN	TAF1_HUMAN	1.0000	1.0000	203.3633	0.2860	0.0162	0.0000	0.2509	0.0000	0.5531	0.00874841836540564
TAF5_HUMAN	TBP_HUMAN	1.0000	1.0000	756.4336	1.0639	0.0808	1.6306	3.2615	0.0000	6.0367	0.005173110254204765
PRS7_HUMAN	PRS6B_HUMAN	1.0000	1.0000	595.0000	7.2983	1.0179	3.2612	2.7597	0.0000	14.3371	0.004787313098726268
ARF3_HUMAN	ARF3_HUMAN	0.8310	0.8310	58.2764	0.0681	0.0889	4.4841	0.2509	0.0000	4.8920	0.0037278241256205125
ARF4_HUMAN	ARF4_HUMAN	0.0560	0.0560	58.2764	4.5900e-3	0.0889	4.0765	1.0035	0.0000	5.1734	4.2966034517524896E-4
ARP3_HUMAN	SRC8_HUMAN	0.3400	1.0000	10.0000	4.7820e-3	0.3393	1.2229	2.0071	0.0000	3.5741	0.0074596632288325805
PSA1_HUMAN	PSB2_HUMAN	1.0000	1.0000	595.0000	7.2983	1.9551	1.6306	2.7597	0.0000	13.6437	0.009376042296398124
AAKB2_HUMAN	AAKB2_HUMAN	1.0000	1.0000	45.8333	0.0645	0.0242	1.2229	1.0035	0.0000	2.3152	0.004667584478582296
AAKB1_HUMAN	AAKB1_HUMAN	0.6320	0.6320	45.8333	0.0407	0.0242	1.2229	1.0035	0.0000	2.2914	0.00788789949083622
LSM2_HUMAN	LSM4_HUMAN	1.0000	1.0000	2303.5265	3.2398	1.4219	1.2229	2.0071	0.0000	7.8916	0.00706721521789107
GNAI3_HUMAN	GNAI3_HUMAN	1.0000	1.0000	25.6016	0.0360	0.0646	5.2994	1.0035	0.0000	6.4036	0.00109789582161546
GNAI2_HUMAN	GNAI2_HUMAN	0.8150	0.8150	25.6016	0.0293	0.0646	4.8918	0.2509	0.0000	5.2366	0.0018943063041062436
GNAO1_HUMAN	GNAO1_HUMAN	0.5440	0.5440	25.6016	0.0196	0.0646	8.5606	1.0035	0.0000	9.6483	0.0016636386255132363
GNAT1_HUMAN	GNAT1_HUMAN	0.5120	0.5120	25.6016	0.0184	0.0646	2.8535	1.0035	0.0000	3.9401	0.003736681536943077
GNAZ_HUMAN	GNAZ_HUMAN	0.4680	0.4680	25.6016	0.0169	0.0646	3.2612	2.5088	0.0000	5.8515	0.0070497463960014625
GNA14_HUMAN	GNA14_HUMAN	0.1620	0.1620	25.6016	5.8330e-3	0.0646	4.4841	1.7562	0.0000	6.3107	6.002154576395446E-4
GNAQ_HUMAN	GNAQ_HUMAN	0.1550	0.1550	25.6016	5.5810e-3	0.0646	1.2229	1.0035	0.0000	2.2967	0.007680479401744183
GNA11_HUMAN	GNA11_HUMAN	0.1300	0.1300	25.6016	4.6810e-3	0.0646	1.6306	1.0035	0.0000	2.7034	0.004710957376816156
CHK2_HUMAN	MUS81_HUMAN	1.0000	1.0000	159.4353	0.2242	0.0000	0.0000	2.0071	0.0000	2.2313	0.00911659135684591
DUS1_HUMAN	MK01_HUMAN	0.1220	1.0000	4.1667	7.1500e-4	1.2199	2.4459	0.7526	0.0000	4.4191	0.0075581006181089545
MK03_HUMAN	DUS1_HUMAN	0.1220	0.7490	4.1667	7.1500e-4	1.2199	0.8153	0.7526	0.0000	2.7886	0.003262062842389101
DUS4_HUMAN	MK01_HUMAN	0.1130	1.0000	4.1667	6.6200e-4	1.2199	0.0000	0.7526	0.0000	1.9732	0.004255487723703287
MK03_HUMAN	DUS4_HUMAN	0.1130	0.7490	4.1667	6.6200e-4	1.2199	1.2229	0.7526	0.0000	3.1962	0.005666500784033105
DUS16_HUMAN	MK01_HUMAN	0.0890	1.0000	4.1667	5.2200e-4	1.2199	0.0000	1.0035	0.0000	2.2240	0.0025384994012848825
MK03_HUMAN	DUS10_HUMAN	0.0760	0.7490	4.1667	4.4500e-4	1.2199	0.4076	1.0035	0.0000	2.6315	0.003306070241689195
DUS5_HUMAN	MK01_HUMAN	0.0760	1.0000	4.1667	4.4500e-4	1.2199	0.4076	0.7526	0.0000	2.3806	0.0017453993708496007
MK03_HUMAN	DUS5_HUMAN	0.0760	0.7490	4.1667	4.4500e-4	1.2199	0.4076	0.7526	0.0000	2.3806	0.003129956570458995
DUS6_HUMAN	MK01_HUMAN	0.0510	1.0000	4.1667	2.9900e-4	1.2199	2.0382	1.0035	0.0000	4.2620	0.0016157401581255626
MK03_HUMAN	DUS6_HUMAN	0.0510	0.7490	4.1667	2.9900e-4	1.2199	1.6306	1.0035	0.0000	3.8543	2.6182948000560204E-4
RLA2_HUMAN	RLA2_HUMAN	1.0000	1.0000	14.2857	0.0201	0.0969	9.3759	3.0106	0.0000	12.5035	0.0063627099453860145
APT_HUMAN	APT_HUMAN	1.0000	1.0000	6.6667	9.3760e-3	0.1939	8.1529	1.0035	0.0000	9.3597	0.003439218641599857
NADC_HUMAN	NADC_HUMAN	1.0000	1.0000	9.1429	0.0129	0.0485	8.1529	0.2509	0.0000	8.4651	0.0074620230123722065
PRA1_HUMAN	PRA1_HUMAN	1.0000	1.0000	44.6673	0.0628	0.0242	3.2612	0.2509	0.0000	3.5991	0.0072319014722520645
RIR1_HUMAN	RIR1_HUMAN	1.0000	1.0000	980.1128	1.3785	0.1939	4.8918	1.5053	468.2593	476.2287	0.007199088361113548
KAPCA_HUMAN	PDPK1_HUMAN	1.0000	1.0000	1.0000	1.4060e-3	9.7431	0.0000	1.0035	0.0000	10.7481	0.007258455097586084
MSH5_HUMAN	MSH4_HUMAN	1.0000	1.0000	3.0000	4.2190e-3	1.7208	0.8153	2.0071	0.0000	4.5474	0.002011925861041759
GTR4_HUMAN	TMED5_HUMAN	0.5600	1.0000	3.0000	2.3630e-3	0.0889	0.4076	1.0035	0.0000	1.5024	0.008254348719737898
GBF1_HUMAN	GBF1_HUMAN	1.0000	1.0000	14.6944	0.0207	0.0566	0.0000	2.0071	0.0000	2.0843	0.009874088977035815
GPAA1_HUMAN	PIGT_HUMAN	1.0000	1.0000	6.0000	8.4390e-3	0.0162	1.6306	3.0106	0.0000	4.6658	9.529288082403153E-4
GPI8_HUMAN	GPAA1_HUMAN	1.0000	1.0000	6.4000	9.0010e-3	0.0162	1.6306	3.0106	0.0000	4.6663	0.0037254221179091273
GPI8_HUMAN	PIGT_HUMAN	1.0000	1.0000	9.3333	0.0131	0.0162	1.2229	3.0106	0.0000	4.2628	0.003621212768057902
GRP78_HUMAN	ERN1_HUMAN	0.3040	1.0000	45.9264	0.0196	1.5754	0.4076	3.2615	0.0000	5.2641	0.004655737214679752
PIGC_HUMAN	PIGC_HUMAN	1.0000	1.0000	116.8815	0.1644	8.0790e-3	0.4076	2.5088	0.0000	3.0889	0.007325630215782276
HMDH_HUMAN	HMDH_HUMAN	1.0000	1.0000	123.3099	0.1734	0.0404	5.7070	2.5088	468.2593	476.6889	0.005085703927131283
SELI_HUMAN	SELI_HUMAN	1.0000	1.0000	20.3567	0.0286	0.0162	0.0000	0.2509	0.0000	0.2957	9.500624557909953E-4
VATL_HUMAN	VATL_HUMAN	1.0000	1.0000	31.4312	0.0442	0.0485	3.2612	2.5088	0.0000	5.8627	0.006509798077004493
SL9A6_HUMAN	SL9A6_HUMAN	1.0000	1.0000	37.3314	0.0525	0.0727	6.9300	2.5088	0.0000	9.5640	0.006292310285477633
SL9A7_HUMAN	SL9A7_HUMAN	0.5550	0.5550	37.3314	0.0291	0.0727	4.4841	2.2579	0.0000	6.8439	0.0059388019146338344
POMT2_HUMAN	POMT2_HUMAN	1.0000	1.0000	89.8172	0.1263	0.6705	3.2612	2.0071	0.0000	6.0651	0.0046492961792299085
NU153_HUMAN	NXF1_HUMAN	1.0000	1.0000	68.5824	0.0965	0.0566	2.4459	2.0071	0.0000	4.6059	0.004506010768963734
NU153_HUMAN	NXF2_HUMAN	1.0000	0.5440	68.5824	0.0525	0.0323	0.0000	2.0071	0.0000	2.0918	0.0018709542727459417
MK14_HUMAN	MP2K1_HUMAN	0.7020	1.0000	15.0440	0.0149	7.6830	0.8153	1.0035	0.0000	9.5167	0.004815204567649207
SMC1A_HUMAN	SMC1A_HUMAN	1.0000	1.0000	123.7757	0.1741	0.6059	8.9682	3.2615	0.0000	13.0097	0.007404213733087852
ORC5_HUMAN	CDC6_HUMAN	1.0000	1.0000	40.7909	0.0574	0.0000	0.8153	2.0071	0.0000	2.8797	0.006574025424790396
STX4_HUMAN	VAMP4_HUMAN	1.0000	0.2760	22.7556	8.8330e-3	0.8644	0.4076	0.7526	0.0000	2.0336	0.006129310334345027
STX1A_HUMAN	VAMP1_HUMAN	0.6780	1.0000	22.7556	0.0217	0.8644	3.6688	1.0035	0.0000	5.5585	0.003469371424089288
STX1B_HUMAN	VAMP1_HUMAN	0.6780	0.8150	22.7556	0.0217	0.8644	0.0000	2.0071	0.0000	2.8932	0.007359699181756019
VAMP3_HUMAN	STX3_HUMAN	0.4030	0.5270	22.7556	0.0129	0.8644	1.2229	1.0035	0.0000	3.1038	0.0057287328428948766
STX4_HUMAN	VAMP3_HUMAN	0.4030	0.2760	22.7556	8.8330e-3	0.8644	1.2229	1.0035	0.0000	3.0997	0.009064168160864704
IMB1_HUMAN	RL18_HUMAN	1.0000	1.0000	354.5726	0.4987	0.1293	2.4459	1.2544	0.0000	4.3282	0.009531250904877154
CDK7_HUMAN	CDK2_HUMAN	0.3520	1.0000	11.5714	5.7290e-3	7.6830	1.2229	2.0071	0.0000	10.9187	0.003786685952019323
TBP_HUMAN	DRAP1_HUMAN	1.0000	1.0000	24.2000	0.0340	0.0646	0.4076	0.2509	0.0000	0.7572	0.005574131539631301
ANC1_HUMAN	ANC1_HUMAN	1.0000	1.0000	74.4048	0.1046	0.1050	3.2612	0.2509	0.0000	3.7217	0.00577865774080014
MCM4_HUMAN	MCM3_HUMAN	1.0000	1.0000	25.0000	0.0352	0.5332	4.8918	2.0071	0.0000	7.4672	0.008384605170004248
MCM7_HUMAN	MCM4_HUMAN	1.0000	1.0000	29.0909	0.0409	0.5332	5.2994	2.0071	0.0000	7.8806	0.0021934014655964483
CDC27_HUMAN	MD2L1_HUMAN	1.0000	1.0000	15.7500	0.0222	0.0404	1.2229	2.0071	0.0000	3.2925	0.006146823589718108
UB2R1_HUMAN	UB2R1_HUMAN	0.7190	0.7190	43.8018	0.0443	0.2504	2.8535	2.0071	0.0000	5.1553	0.008778921388049142
HXK2_HUMAN	HXK2_HUMAN	0.3800	0.3800	16.5762	8.8590e-3	0.2908	7.3376	3.0106	0.0000	10.6479	0.008170153291230563
HXK3_HUMAN	HXK3_HUMAN	0.3140	0.3140	16.5762	7.3200e-3	0.2908	3.6688	1.0035	0.0000	4.9705	0.007078720387173735
HIP1R_HUMAN	HIP1R_HUMAN	1.0000	1.0000	153.8551	0.2164	0.1454	3.2612	2.5088	0.0000	6.1318	0.005974695465658138
HIP1_HUMAN	HIP1R_HUMAN	1.0000	0.4030	153.8551	0.0872	0.1454	0.0000	1.7562	0.0000	1.9888	0.0037290839032785585
HIP1_HUMAN	HIP1_HUMAN	0.4030	0.4030	153.8551	0.0872	0.1454	0.4076	2.0071	0.0000	2.6473	0.0011572482572873755
TIM44_HUMAN	TIM44_HUMAN	1.0000	1.0000	38.1894	0.0537	0.0162	4.4841	2.2579	0.0000	6.8119	0.006823777602555036
SCO2_HUMAN	SCO2_HUMAN	0.1080	0.1080	11.3636	1.7260e-3	0.0242	3.6688	2.0071	0.0000	5.7018	0.002603280250802783
MCM2_HUMAN	CDC6_HUMAN	1.0000	1.0000	21.0182	0.0296	0.1050	3.6688	2.0071	0.0000	5.8105	0.001583528695986437
MCM7_HUMAN	CDC6_HUMAN	1.0000	1.0000	25.0000	0.0352	0.1050	3.6688	2.0071	0.0000	5.8161	6.360010730355703E-4
ORC2_HUMAN	CDC6_HUMAN	1.0000	1.0000	72.9723	0.1026	0.0404	3.2612	2.0071	0.0000	5.4112	5.793276079624799E-4
APC10_HUMAN	CDC27_HUMAN	1.0000	1.0000	74.8301	0.1052	0.0323	0.8153	2.0071	0.0000	2.9599	0.0017817602684142286
E2AK4_HUMAN	E2AK4_HUMAN	1.0000	1.0000	949.0806	1.3348	7.9577	0.0000	2.5088	0.0000	11.8013	0.008658065625982586
ERCC2_HUMAN	ERCC3_HUMAN	1.0000	1.0000	9.1429	0.0129	0.1293	0.0000	3.2615	0.0000	3.4036	0.0049524733205897516
Q9BVF7_HUMAN	IKAP_HUMAN	1.0000	1.0000	169.1332	0.2379	0.0323	0.0000	0.5018	0.0000	0.7720	0.0014301583692365994
HIRA_HUMAN	HIRA_HUMAN	1.0000	1.0000	144.3867	0.2031	0.0000	5.7070	2.0071	0.0000	7.9172	0.005002516642261484
HINT1_HUMAN	HINT1_HUMAN	1.0000	1.0000	11.1111	0.0156	0.0323	4.4841	2.0071	0.0000	6.5391	0.008906650124490734
NU153_HUMAN	XPOT_HUMAN	1.0000	1.0000	6.4000	9.0010e-3	0.0000	3.6688	2.0071	0.0000	5.6849	0.009342762818754688
MCM2_HUMAN	RFA1_HUMAN	1.0000	1.0000	14.2857	0.0201	0.0646	4.8918	2.0071	0.0000	6.9835	0.0036042018698000345
SNAA_HUMAN	NSF_HUMAN	1.0000	1.0000	17.4727	0.0246	0.0485	1.2229	0.2509	0.0000	1.5469	0.006152590808983376
SNP23_HUMAN	SNAA_HUMAN	1.0000	1.0000	8.1000	0.0114	0.2666	0.0000	0.5018	0.0000	0.7798	0.009437898770382704
STX4_HUMAN	SNAA_HUMAN	0.2760	1.0000	9.6000	3.7260e-3	0.3555	0.4076	0.5018	0.0000	1.2686	0.001817502616015604
IF32_HUMAN	IF32_HUMAN	1.0000	1.0000	1373.4239	1.9316	1.8258	2.0382	2.2579	0.0000	8.0536	0.004042804133711918
TOM40_HUMAN	TOM40_HUMAN	1.0000	1.0000	68.9285	0.0969	0.0727	2.4459	3.0106	0.0000	5.6261	6.6236839878406E-4
MCM2_HUMAN	MCM5_HUMAN	1.0000	1.0000	44.2632	0.0623	0.5332	7.7453	2.0071	0.0000	10.3478	0.0011357135278205067
VPS41_HUMAN	VPS41_HUMAN	1.0000	1.0000	46.5806	0.0655	0.0485	0.0000	1.2544	0.0000	1.3684	0.0015065097939836625
CDC16_HUMAN	CDC16_HUMAN	1.0000	1.0000	97.1796	0.1367	0.3555	0.4076	3.7632	0.0000	4.6630	2.599553303534896E-4
CDC23_HUMAN	CDC23_HUMAN	1.0000	1.0000	79.7259	0.1121	0.4282	2.8535	2.7597	0.0000	6.1535	0.004726258140327609
CDC27_HUMAN	CDC27_HUMAN	1.0000	1.0000	106.2616	0.1495	0.3555	1.2229	3.7632	0.0000	5.4911	0.0011409197032658347
MCM7_HUMAN	MCM5_HUMAN	1.0000	1.0000	285.7329	0.4019	0.5332	7.7453	2.0071	0.0000	10.6874	0.006594009609895256
HIP1R_HUMAN	CLH1_HUMAN	1.0000	1.0000	177.9291	0.2502	0.2101	0.8153	1.0035	0.0000	2.2791	0.007092099877462895
HIP1_HUMAN	CLH1_HUMAN	1.0000	0.4030	177.9291	0.1008	0.2101	0.0000	1.0035	0.0000	1.3144	0.007922082808262504
HIP1_HUMAN	CLH2_HUMAN	0.7020	0.4030	177.9291	0.1008	0.2101	0.0000	1.7562	0.0000	2.0671	0.0029058860691106524
CHK1_HUMAN	CHK1_HUMAN	1.0000	1.0000	36.3633	0.0511	7.6830	4.8918	2.7597	0.0000	15.3856	0.004258073926516118
GOSR1_HUMAN	GOSR1_HUMAN	1.0000	1.0000	214.0859	0.3011	0.0242	0.0000	2.0071	0.0000	2.3324	0.0046764795948980855
O15498_HUMAN	O15498_HUMAN	1.0000	1.0000	95.9583	0.1350	0.1212	4.8918	2.0071	0.0000	7.1549	0.009870360437339888
FBXW7_HUMAN	FBXW7_HUMAN	1.0000	1.0000	21.0746	0.0296	2.2944	7.7453	2.0071	0.0000	12.0764	0.0025516834702904467
PEX10_HUMAN	PEX2_HUMAN	1.0000	1.0000	60.1364	0.0846	1.2199	0.0000	2.2579	0.0000	3.5624	0.0068736114755549695
PEX7_HUMAN	PEX14_HUMAN	1.0000	1.0000	15.0000	0.0211	0.0162	0.0000	2.2579	0.0000	2.2952	0.008794788912013997
SMRA3_HUMAN	SMRA3_HUMAN	1.0000	1.0000	573.8143	0.8070	4.9281	4.8918	2.0071	0.0000	12.6340	4.515998890829642E-4
RAD52_HUMAN	RFA2_HUMAN	1.0000	1.0000	141.8225	0.1995	0.0404	0.0000	2.0071	0.0000	2.2469	0.007337412730214135
UBE2A_HUMAN	UBE2A_HUMAN	1.0000	1.0000	422.3194	0.5940	0.2504	2.8535	0.2509	0.0000	3.9488	0.0071464512440022575
CSE1_HUMAN	CSE1_HUMAN	1.0000	1.0000	1805.4638	2.5393	0.2020	4.4841	2.0071	0.0000	9.2324	0.002580251519799652
DPOE2_HUMAN	DPOE2_HUMAN	1.0000	1.0000	644.5726	0.9066	0.0323	3.6688	2.0071	0.0000	6.6147	0.0035391941346602884
NU153_HUMAN	IMB3_HUMAN	1.0000	1.0000	108.1637	0.1521	0.0485	2.8535	3.0106	0.0000	6.0647	0.0031939121316097454
DDX3X_HUMAN	RSSA_HUMAN	1.0000	0.8580	743.2687	0.8969	0.2666	5.2994	2.0071	0.0000	8.4700	0.009816763797259613
HNRPQ_HUMAN	PABP1_HUMAN	0.7880	1.0000	1994.8286	2.2108	3.7082	5.7070	1.0035	0.0000	12.6296	0.005510052850165778
PLRG1_HUMAN	PLRG1_HUMAN	1.0000	1.0000	1748.9005	2.4597	1.8258	0.0000	2.0071	0.0000	6.2926	0.006207442128050165
STX1A_HUMAN	STXB2_HUMAN	1.0000	1.0000	37.3846	0.0526	0.2908	0.4076	0.5018	0.0000	1.2528	0.0034791293316763817
STX2_HUMAN	STXB2_HUMAN	1.0000	0.5640	37.3846	0.0297	0.2908	0.4076	0.5018	0.0000	1.2299	0.009103267168398847
STX3_HUMAN	STXB2_HUMAN	1.0000	0.5270	37.3846	0.0277	0.2908	1.6306	0.5018	0.0000	2.4509	0.0015913930878404127
STXB1_HUMAN	STX1A_HUMAN	0.5730	1.0000	37.3846	0.0301	0.2908	6.1147	0.2509	0.0000	6.6865	0.008938688685533868
SNP23_HUMAN	STXB2_HUMAN	1.0000	1.0000	94.6714	0.1331	0.2101	5.2994	0.5018	0.0000	6.1444	3.8002747843517647E-4
STXB1_HUMAN	SNP25_HUMAN	0.5730	1.0000	94.6714	0.0763	0.2101	7.7453	0.2509	0.0000	8.2825	0.009155371499966054
BET1_HUMAN	STX5_HUMAN	1.0000	1.0000	46.8225	0.0659	0.9452	0.0000	2.0071	0.0000	3.0181	0.003698254071672711
SNAA_HUMAN	STX5_HUMAN	1.0000	1.0000	28.0152	0.0394	0.3555	0.4076	2.0071	0.0000	2.8096	0.007480521095442477
DNJB1_HUMAN	HSP71_HUMAN	1.0000	1.0000	34.6667	0.0488	0.5494	2.4459	1.0035	0.0000	4.0475	0.0037159657904572607
RLP24_HUMAN	RLP24_HUMAN	1.0000	1.0000	200.0397	0.2813	8.0790e-3	6.9300	2.2579	0.0000	9.4773	0.009438611893021927
CDK8_HUMAN	CCNC_HUMAN	1.0000	1.0000	65.2090	0.0917	1.9632	0.8153	2.0071	0.0000	4.8772	0.0051272986336245606
MDR1_HUMAN	MDR1_HUMAN	1.0000	1.0000	6.6667	9.3760e-3	0.7756	3.6688	1.2544	0.0000	5.7082	0.00369341541200908
MSH4_HUMAN	MSH4_HUMAN	1.0000	1.0000	10.0278	0.0141	2.2621	2.0382	2.0071	0.0000	6.3215	0.009291078512363464
SMT3A_HUMAN	PIAS4_HUMAN	1.0000	0.0760	18.5128	1.9790e-3	0.0000	0.0000	0.2509	0.0000	0.2529	0.008199429762754808
RSSA_HUMAN	DDX5_HUMAN	1.0000	1.0000	1041.2177	1.4644	0.2747	5.2994	2.0071	0.0000	9.0455	0.00261515174505402
HNRPR_HUMAN	ANM1_HUMAN	1.0000	1.0000	30.2222	0.0425	0.0000	2.4459	2.0071	0.0000	4.4954	9.81178280657088E-4
NUCL_HUMAN	RSSA_HUMAN	1.0000	1.0000	107.5969	0.1513	0.2181	5.7070	2.0071	0.0000	8.0836	3.9825135695478964E-4
PCBP1_HUMAN	PABP1_HUMAN	1.0000	1.0000	21.0182	0.0296	0.7594	3.2612	1.0035	0.0000	5.0537	0.0049385621518936666
PABP1_HUMAN	PCBP2_HUMAN	1.0000	0.7730	21.0182	0.0229	0.7594	2.0382	1.0035	0.0000	3.8240	0.007295642138506524
VPS18_HUMAN	VPS18_HUMAN	1.0000	1.0000	134.8404	0.1896	0.0162	0.0000	1.0035	0.0000	1.2093	0.009710984828330415
PEX10_HUMAN	PEX10_HUMAN	1.0000	1.0000	75.6000	0.1063	1.2199	0.8153	2.7597	0.0000	4.9012	0.0015948757456710394
NU107_HUMAN	NU107_HUMAN	1.0000	1.0000	661.2233	0.9300	8.0790e-3	2.8535	3.0106	0.0000	6.8021	0.007168002303561102
TAF5_HUMAN	TAF5_HUMAN	1.0000	1.0000	518.1938	0.7288	1.9228	7.7453	3.2615	0.0000	13.6583	0.0013744036965720107
IF4G1_HUMAN	IF5_HUMAN	1.0000	1.0000	334.4143	0.4703	0.2666	0.8153	1.0035	0.0000	2.5558	0.009406765757240311
IF4G2_HUMAN	IF5_HUMAN	0.0540	1.0000	334.4143	0.0254	0.2666	2.0382	1.0035	0.0000	3.3338	0.003450633014091231
TIM23_HUMAN	TI17B_HUMAN	1.0000	1.0000	16.2000	0.0228	0.0404	0.8153	3.5123	0.0000	4.3908	0.007634698128735465
TIM23_HUMAN	TI17A_HUMAN	0.6120	1.0000	16.2000	0.0139	0.0404	1.2229	3.5123	0.0000	4.7896	0.008659577351737663
TI17A_HUMAN	TIM44_HUMAN	0.6120	1.0000	14.2857	0.0123	0.0323	1.6306	2.0071	0.0000	3.6822	0.0074391441744228225
ULE1B_HUMAN	ULE1B_HUMAN	1.0000	1.0000	47.5026	0.0668	0.3151	6.5223	0.2509	0.0000	7.1551	6.1014844134614E-4
PEX13_HUMAN	PEX13_HUMAN	1.0000	1.0000	54.9514	0.0773	3.3123	8.1529	3.5123	0.0000	15.0549	0.005664856977054787
Q96FN7_HUMAN	Q96FN7_HUMAN	0.1800	0.1800	51.3676	0.0130	0.3555	0.8153	0.2509	0.0000	1.4346	0.006511166454665297
RP29_HUMAN	RP29_HUMAN	1.0000	1.0000	46.8750	0.0659	0.0162	1.6306	3.0106	0.0000	4.7232	0.008437088267593422
RP29_HUMAN	RP30_HUMAN	1.0000	1.0000	40.1636	0.0565	8.0790e-3	0.0000	2.5088	0.0000	2.5734	0.003218422281788623
RANG_HUMAN	RCC1_HUMAN	1.0000	1.0000	8.1000	0.0114	0.0404	0.8153	2.0071	0.0000	2.8741	3.15931740792883E-4
LSM1_HUMAN	LSM1_HUMAN	1.0000	1.0000	1119.4730	1.5745	1.4219	4.4841	2.0071	0.0000	9.4875	0.0052579415946291605
LSM5_HUMAN	LSM5_HUMAN	1.0000	1.0000	1431.6672	2.0135	1.4219	6.9300	2.0071	0.0000	12.3725	0.004710886188560335
VATE_HUMAN	VATE_HUMAN	1.0000	1.0000	104.2241	0.1466	8.0790e-3	7.3376	2.5088	0.0000	10.0011	0.003524533200277934
RD23B_HUMAN	RD23B_HUMAN	1.0000	1.0000	2436.6052	3.4269	0.8483	4.0765	2.0071	0.0000	10.3587	0.003619063316575434
RD23A_HUMAN	RD23A_HUMAN	0.3830	0.3830	2436.6052	1.3125	0.8483	4.0765	2.0071	0.0000	8.2443	0.008679607325493355
TF2H4_HUMAN	ERCC3_HUMAN	1.0000	1.0000	6.4000	9.0010e-3	0.0404	0.0000	3.2615	0.0000	3.3109	0.005603009877457477
RAD52_HUMAN	RAD52_HUMAN	1.0000	1.0000	518.3790	0.7291	0.0323	0.8153	2.2579	0.0000	3.8346	0.0053091795979376185
CSTF2_HUMAN	CSTF2_HUMAN	1.0000	1.0000	315.6629	0.4440	3.4416	0.0000	2.0071	0.0000	5.8926	0.009352955715396792
PSA4_HUMAN	PSA4_HUMAN	1.0000	1.0000	3915.5247	5.5069	1.9551	5.7070	2.7597	0.0000	15.9288	0.005763278314106869
Q9BV93_HUMAN	Q9BV93_HUMAN	1.0000	1.0000	9.4697	0.0133	0.1454	3.6688	0.2509	0.0000	4.0784	0.0028728858480054588
UBXD2_HUMAN	UBXD2_HUMAN	0.0680	0.0680	9.4697	9.0600e-4	0.0323	4.4841	0.2509	0.0000	4.7682	0.0036742081517278057
PHF5A_HUMAN	SF3B3_HUMAN	1.0000	1.0000	15.0000	0.0211	0.0162	0.0000	2.5088	0.0000	2.5461	0.006510871887466232
SF3B1_HUMAN	PHF5A_HUMAN	1.0000	1.0000	15.0000	0.0211	0.0162	0.0000	2.5088	0.0000	2.5461	0.009617139561281096
SF3B2_HUMAN	PHF5A_HUMAN	1.0000	1.0000	13.7619	0.0194	0.0404	0.0000	2.5088	0.0000	2.5686	0.009973544480787496
MYO5B_HUMAN	RB11B_HUMAN	1.0000	1.0000	6.6667	9.3760e-3	0.7513	0.0000	0.7526	0.0000	1.5134	0.006687352040727338
ARP2_HUMAN	HCLS1_HUMAN	1.0000	1.0000	24.8205	0.0349	0.3393	5.2994	0.2509	0.0000	5.9245	0.006905627980812761
NU153_HUMAN	IMB1_HUMAN	1.0000	1.0000	121.6000	0.1710	0.1293	3.6688	3.0106	0.0000	6.9797	0.004160488720915198
SEC63_HUMAN	SEC63_HUMAN	1.0000	1.0000	73.9693	0.1040	0.1050	0.8153	2.0071	0.0000	3.0314	0.0053925717108691765
CLH1_HUMAN	EPN4_HUMAN	1.0000	1.0000	8.0476	0.0113	0.1293	0.0000	1.0035	0.0000	1.1441	0.008392985550344711
TAF1_HUMAN	TAF1_HUMAN	1.0000	1.0000	707.5626	0.9951	0.3312	0.4076	3.2615	0.0000	4.9955	0.0032031819453581965
TAF1L_HUMAN	TAF1L_HUMAN	0.8830	0.8830	707.5626	0.8787	0.3312	0.0000	3.2615	0.0000	4.4714	0.003008194551625688
O43487_HUMAN	O43487_HUMAN	1.0000	1.0000	139.0313	0.1955	0.0162	1.2229	0.2509	0.0000	1.6855	0.0041067400851478066
TAF7_HUMAN	TAF9_HUMAN	1.0000	0.3690	776.3215	0.4029	0.0162	2.4459	3.2615	0.0000	6.1264	0.004779773488934288
RPB8_HUMAN	RPB9_HUMAN	1.0000	1.0000	392.0873	0.5514	0.0323	0.0000	2.0071	0.0000	2.5908	0.007083602353905006
STX1A_HUMAN	STX1A_HUMAN	1.0000	1.0000	30.5636	0.0430	1.4623	6.5223	1.0035	0.0000	9.0311	0.007828925716200662
STX1B_HUMAN	STX1B_HUMAN	0.8150	0.8150	30.5636	0.0350	1.4623	0.0000	2.0071	0.0000	3.5044	0.00663915045062329
STX2_HUMAN	STX2_HUMAN	0.5640	0.5640	30.5636	0.0242	1.4623	0.4076	1.5053	0.0000	3.3995	4.38675024192976E-4
STX3_HUMAN	STX3_HUMAN	0.5270	0.5270	30.5636	0.0227	1.4623	2.4459	1.0035	0.0000	4.9343	0.007198914062998636
STX11_HUMAN	STX11_HUMAN	0.0890	0.0890	30.5636	3.8260e-3	1.4623	7.3376	1.0035	0.0000	9.8073	0.005380340087797559
TIM23_HUMAN	TIM23_HUMAN	1.0000	1.0000	23.5161	0.0331	0.0404	2.0382	3.5123	0.0000	5.6240	0.002209668335129351
CDK7_HUMAN	MAT1_HUMAN	1.0000	1.0000	15.4286	0.0217	0.0242	2.4459	2.0071	0.0000	4.4989	0.00384984320855549
TBG2_HUMAN	TBG2_HUMAN	1.0000	1.0000	39.5257	0.0556	0.4363	2.8535	2.2579	0.0000	5.6033	0.0031305199716611166
RAB5A_HUMAN	GDIB_HUMAN	1.0000	1.0000	10.0000	0.0141	0.3070	0.4076	1.0035	0.0000	1.7322	0.0034107431984470205
RAB5A_HUMAN	PRA1_HUMAN	1.0000	1.0000	10.0000	0.0141	0.1858	0.0000	0.2509	0.0000	0.4508	0.0010338908439859206
RAB5C_HUMAN	PRA1_HUMAN	0.7380	1.0000	10.0000	0.0104	0.1858	0.0000	0.2509	0.0000	0.4471	0.0035045294574905838
SMC2_HUMAN	CND1_HUMAN	1.0000	1.0000	10.0000	0.0141	0.1616	3.2612	2.7597	0.0000	6.1965	0.004644596826878567
SEPT7_HUMAN	SEPT7_HUMAN	1.0000	1.0000	30.5900	0.0430	0.2666	7.7453	2.5088	0.0000	10.5637	0.005665563771098447
SEPT3_HUMAN	SEPT3_HUMAN	0.1910	0.1910	43.5690	0.0117	0.2666	0.0000	1.0035	0.0000	1.2818	9.528344938329147E-4
ABCB7_HUMAN	ABCB7_HUMAN	1.0000	1.0000	20.7424	0.0292	0.7756	8.1529	3.0106	0.0000	11.9682	0.005398193527005788
TOM20_HUMAN	VDAC1_HUMAN	1.0000	0.6240	6.0000	5.2660e-3	0.0323	1.2229	3.0106	0.0000	4.2711	0.005202071480528408
Q9Y2X8_HUMAN	Q9Y2X8_HUMAN	1.0000	1.0000	41.5505	0.0584	0.2504	0.4076	0.2509	0.0000	0.9674	0.005348312538882282
UB2D1_HUMAN	UB2D1_HUMAN	0.5930	0.5930	41.5505	0.0347	0.2504	1.6306	2.0071	0.0000	3.9227	0.00526498647416414
WASP_HUMAN	ARP3_HUMAN	1.0000	1.0000	15.4286	0.0217	0.2504	5.2994	2.2579	0.0000	7.8295	0.004823586125055347
SK2L2_HUMAN	EXOS9_HUMAN	1.0000	1.0000	35.7033	0.0502	0.8240	0.0000	2.0071	0.0000	2.8813	0.004900483745712447
TAF7_HUMAN	TAF12_HUMAN	1.0000	0.3690	789.4405	0.4097	0.0162	4.0765	3.2615	0.0000	7.7638	0.004559525921442611
TAF5_HUMAN	TAF7_HUMAN	0.3690	1.0000	760.2020	0.3945	0.0404	4.0765	3.2615	0.0000	7.7728	0.001884317626285561
NTHL1_HUMAN	NTHL1_HUMAN	1.0000	1.0000	18.8929	0.0266	0.1050	3.6688	2.0071	0.0000	5.8075	0.0018476574423638426
PGM5_HUMAN	PGM5_HUMAN	0.3580	0.3580	3.0000	1.5110e-3	0.3474	0.0000	1.0035	0.0000	1.3524	8.08245101160362E-4
CTDSL_HUMAN	CTDSL_HUMAN	1.0000	1.0000	3.0000	4.2190e-3	0.0162	2.4459	0.2509	0.0000	2.7171	0.004473518646777264
CTDS1_HUMAN	CTDS1_HUMAN	0.2900	0.2900	3.0000	1.2240e-3	0.0162	4.4841	2.0071	0.0000	6.5085	0.008762302888633914
KU70_HUMAN	CHK1_HUMAN	1.0000	1.0000	17.2857	0.0243	0.2828	2.0382	2.0071	0.0000	4.3524	3.7371692480216325E-4
GMIP_HUMAN	GMIP_HUMAN	1.0000	1.0000	3.0000	4.2190e-3	0.6463	6.9300	0.7526	0.0000	8.3332	0.0019975096955422746
O15463_HUMAN	O15463_HUMAN	0.2070	0.2070	3.0000	8.7300e-4	0.6463	2.4459	0.2509	0.0000	3.3439	0.007311602025799574
TCPG_HUMAN	TCPZ_HUMAN	1.0000	1.0000	19.2857	0.0271	0.2908	4.4841	1.0035	0.0000	5.8056	0.006888955385270398
ERCC4_HUMAN	RAD52_HUMAN	1.0000	1.0000	126.6420	0.1781	0.0323	0.0000	2.0071	0.0000	2.2175	0.005270353161880336
ERG28_HUMAN	ERG28_HUMAN	1.0000	1.0000	17.0000	0.0239	8.0790e-3	3.6688	1.2544	0.0000	4.9552	0.002490070359006579
FRAP_HUMAN	FRAP_HUMAN	1.0000	1.0000	32.6809	0.0460	1.6885	0.4076	2.0071	0.0000	4.1491	0.006531749424412756
SNP23_HUMAN	SNP23_HUMAN	1.0000	1.0000	81.8174	0.1151	1.0906	5.2994	1.0035	0.0000	7.5086	1.2732705783101927E-4
SNP25_HUMAN	SNP25_HUMAN	1.0000	1.0000	81.8174	0.1151	1.0906	9.3759	0.2509	0.0000	10.8325	6.911974195623239E-4
EXOS4_HUMAN	SKIV2_HUMAN	1.0000	1.0000	222.6492	0.3131	0.8240	0.0000	2.5088	0.0000	3.6460	0.007801401627909127
KU70_HUMAN	MRE11_HUMAN	1.0000	1.0000	36.4971	0.0513	0.2101	2.4459	2.2579	0.0000	4.9652	0.006078521392344508
HS90A_HUMAN	CH60_HUMAN	1.0000	0.6220	1407.9303	1.2317	0.1777	1.2229	1.0035	0.0000	3.6359	6.378854531169076E-4
HS90A_HUMAN	SYD_HUMAN	1.0000	0.6220	4295.9915	3.7581	0.2424	1.2229	1.0035	0.0000	6.2270	0.005414692915459974
HS90A_HUMAN	RL18_HUMAN	0.6220	1.0000	1423.1860	1.2450	0.0646	0.8153	1.2544	0.0000	3.3793	0.009801172672850536
TERT_HUMAN	KU70_HUMAN	1.0000	1.0000	19.8000	0.0278	0.0000	1.2229	2.0071	0.0000	3.2578	0.003023388425431747
TCPA_HUMAN	TBA8_HUMAN	1.0000	0.6020	14.6944	0.0124	0.3070	0.8153	0.7526	0.0000	1.8874	0.009713628971752432
TYDP1_HUMAN	TOP1_HUMAN	1.0000	1.0000	8.0476	0.0113	0.0162	4.0765	2.0071	0.0000	6.1110	0.007800610993259662
VPS45_HUMAN	VPS18_HUMAN	1.0000	1.0000	58.9869	0.0830	0.0323	0.0000	1.0035	0.0000	1.1188	2.042538344396949E-4
THOC4_HUMAN	THOC4_HUMAN	1.0000	1.0000	389.4285	0.5477	3.4416	0.0000	2.0071	0.0000	5.9964	4.7441854818171204E-4
VDAC3_HUMAN	PHB_HUMAN	1.0000	1.0000	28.8000	0.0405	0.0323	1.6306	2.5088	0.0000	4.2122	0.006473754836182315
VDAC2_HUMAN	PHB_HUMAN	1.0000	0.6870	28.8000	0.0278	0.0323	2.8535	2.5088	0.0000	5.4225	0.003790133410859857
PHB_HUMAN	VDAC1_HUMAN	1.0000	0.6240	28.8000	0.0253	0.0323	3.2612	2.5088	0.0000	5.8276	0.005164448964257586
RIB1_HUMAN	RIB1_HUMAN	1.0000	1.0000	67.9608	0.0956	8.0790e-3	4.0765	3.0106	0.0000	7.1907	0.009245626229987305
OST48_HUMAN	OST48_HUMAN	1.0000	1.0000	205.5056	0.2890	8.0790e-3	3.6688	3.0106	0.0000	6.9765	0.001053148079941253
DAD1_HUMAN	DAD1_HUMAN	1.0000	1.0000	66.3603	0.0933	8.0790e-3	2.4459	3.0106	0.0000	5.5579	0.0062688968641390385
STT3_HUMAN	STT3_HUMAN	0.1030	0.1030	97.6532	0.0141	8.0790e-3	2.8535	3.0106	0.0000	5.8863	0.002163882568796648
XPA_HUMAN	RFA2_HUMAN	1.0000	1.0000	10.0000	0.0141	0.0566	0.8153	2.0071	0.0000	2.8930	0.007450106505178926
SC24A_HUMAN	SC24A_HUMAN	1.0000	1.0000	126.9540	0.1786	3.9991	1.6306	3.0106	0.0000	8.8188	0.004676912418332509
SC24B_HUMAN	SC24B_HUMAN	0.4430	0.4430	126.9540	0.0791	3.9991	1.6306	1.0035	0.0000	6.7123	0.003067475648844835
SC221_HUMAN	SC221_HUMAN	1.0000	1.0000	202.9657	0.2855	0.1212	0.8153	2.0071	0.0000	3.2290	0.0056741791075084515
FBRL_HUMAN	ANM1_HUMAN	1.0000	1.0000	10.5604	0.0149	0.0000	4.0765	2.0071	0.0000	6.0984	0.006917401915024506
CDC7_HUMAN	MCM3_HUMAN	1.0000	1.0000	28.0152	0.0394	0.2504	3.2612	2.0071	0.0000	5.5581	0.0063236179136275505
GSK3A_HUMAN	SGK3_HUMAN	0.3200	1.0000	13.4444	6.0510e-3	10.1632	0.0000	1.0035	0.0000	11.1728	0.0038913559504019533
RHAG_HUMAN	RHAG_HUMAN	0.4270	0.4270	4.1667	2.5020e-3	0.0242	2.0382	2.0071	0.0000	4.0720	0.009911271734950721
EGR2_HUMAN	EGR2_HUMAN	0.2060	0.2060	16.0000	4.6360e-3	2.0924	4.4841	2.0071	0.0000	8.5882	0.004134388953318559
EGR4_HUMAN	EGR4_HUMAN	0.1000	0.1000	16.0000	2.2500e-3	2.0924	2.0382	2.0071	0.0000	6.1400	0.004557893064426555
PP2CG_HUMAN	PP2CG_HUMAN	1.0000	1.0000	67.7139	0.0952	0.0727	4.4841	2.2579	0.0000	6.9100	0.0035525307944901563
RPB1_HUMAN	CD2L7_HUMAN	1.0000	1.0000	58.8300	0.0827	1.0260	0.0000	2.0071	0.0000	3.1158	0.005413882712428413
ICK_HUMAN	ICK_HUMAN	1.0000	1.0000	21.4819	0.0302	7.6830	2.4459	0.2509	0.0000	10.4100	0.0012702851412180049
ERN1_HUMAN	ERN1_HUMAN	0.3040	0.3040	111.7157	0.0478	7.7961	1.2229	3.2615	0.0000	12.3283	0.0035524403288994533
PDPK1_HUMAN	SGK2_HUMAN	1.0000	1.0000	8.0667	0.0113	9.7431	0.0000	0.2509	0.0000	10.0054	1.74290678918676E-5
PDPK1_HUMAN	SGK1_HUMAN	1.0000	0.3790	8.0667	4.3000e-3	9.7431	0.0000	1.0035	0.0000	10.7510	0.0011464200468808106
PDPK1_HUMAN	SGK3_HUMAN	1.0000	0.3200	8.0667	3.6300e-3	10.1632	0.0000	1.0035	0.0000	11.1704	0.009770217749388757
RPB1_HUMAN	CDK8_HUMAN	1.0000	1.0000	166.9091	0.2347	1.0260	0.0000	2.7597	0.0000	4.0205	0.004321510691770053
GSK3A_HUMAN	GSK3A_HUMAN	1.0000	1.0000	26.3890	0.0371	7.6830	0.0000	1.0035	0.0000	8.7237	9.909621325520268E-4
CCNB1_HUMAN	MPIP3_HUMAN	0.3210	1.0000	13.7619	6.2130e-3	0.2101	0.4076	0.7526	0.0000	1.3766	0.0053602370282629305
CCNB1_HUMAN	MPIP1_HUMAN	0.3210	0.1660	13.7619	3.2130e-3	0.2101	4.4841	0.7526	0.0000	5.4500	0.00498811522679262
CCNB1_HUMAN	PLK1_HUMAN	0.3210	1.0000	46.0909	0.0208	3.0781	4.0765	0.7526	0.0000	7.9280	0.005752323231217553
COR1C_HUMAN	COR1C_HUMAN	1.0000	1.0000	159.3037	0.2241	1.8258	5.2994	2.2579	0.0000	9.6072	0.002024056612306612
COR1B_HUMAN	COR1B_HUMAN	0.6740	0.6740	159.3037	0.1510	1.8258	3.2612	0.2509	0.0000	5.4889	0.006542906956595406
COR1A_HUMAN	COR1A_HUMAN	0.5030	0.5030	159.3037	0.1127	1.8258	9.3759	3.0106	0.0000	14.3250	0.005378514623065536
COR2B_HUMAN	COR2B_HUMAN	0.1540	0.1540	159.3037	0.0345	1.8258	7.7453	2.2579	0.0000	11.8635	0.005147868526035611
COR2A_HUMAN	COR2A_HUMAN	0.1440	0.1440	159.3037	0.0323	1.8258	4.8918	2.0071	0.0000	8.7569	0.002462116152311876
KIF3A_HUMAN	KIF3A_HUMAN	1.0000	1.0000	294.1630	0.4137	0.2828	3.6688	1.0035	0.0000	5.3688	4.4336628057373595E-4
KIF3B_HUMAN	KIF3A_HUMAN	1.0000	0.3530	294.1630	0.1460	0.2828	1.2229	1.0035	0.0000	2.6553	0.0038782063141382284
KIF3A_HUMAN	KIF3C_HUMAN	1.0000	0.2580	294.1630	0.1067	0.2828	2.4459	1.0035	0.0000	3.8389	0.0046839924005830655
KIF3B_HUMAN	KIF3B_HUMAN	0.3530	0.3530	294.1630	0.1460	0.2828	2.0382	3.2615	0.0000	5.7285	0.0029444336840398267
KIF3C_HUMAN	KIF3C_HUMAN	0.2580	0.2580	294.1630	0.1067	0.2828	7.3376	3.0106	0.0000	10.7377	3.814838067739412E-4
[truncated: 88,872 more rows]
